# Supplementary material for: Fast event-based electron counting for small-mol­ecule structure determination by MicroED
Source: Acta Crystallogr C Struct Chem. 2025 Feb 21;81(Pt 3):116–30. doi: 10.1107/S2053229624012300 (PMC11881165; doi:10.1107/S2053229624012300)
Supplement: Supplementary file 1 [file c-81-00116-sup1.cif]

##############################################################################
#                                                                            #
# This CIF contains the data in a paper accepted for publication in          #
# Acta Crystallographica Section C. It conforms to the requirements of       #
# Notes for Authors for Acta Crystallographica Section C, and has been       #
# peer reviewed under the auspices of the IUCr Commission on Journals.       #
#                                                                            #
# Full details of the Crystallographic Information File format               #
# are given in the paper "The Crystallographic Information File (CIF):       #
# a New Standard Archive File for Crystallography" by S. R. Hall, F. H.      #
# Allen and I. D. Brown [Acta Cryst. (1991), A47, 655-685].                  #
#                                                                            #
# The current version of the core CIF dictionary is obtainable from          #
# ftp://ftp.iucr.org/pub/cif_core.dic.                                       #
#                                                                            #
# Software is freely available for graphical display of the structure(s)     #
# in this CIF. For information consult the CIF software page                 #
# http://www.iucr.org/resources/cif/software.                                #
#                                                                            #
# This file may be used for bona fide research purposes within the           #
# scientific community so long as proper attribution is given to the journal # 
# article from which it was obtained.                                        #
#                                                                            #
##############################################################################
data_a
_audit_creation_method     'SHELXL-2019/3'
_chemical_name_systematic
;
5-[(3a<i>S</i>,4<i>S</i>,6a<i>R</i>)-2-Oxohexahydro-1<i>H</i>-\
thieno[3,4-<i>d</i>]imidazol-4-yl]pentanoic acid
;
_chemical_name_common     biotin
_chemical_formula_moiety     'C10 H16 N2 O3 S1'
_chemical_formula_sum     'C10 H16 N2 O3 S1'
_chemical_formula_iupac     'C10 H16 N2 O3 S1'
_chemical_formula_weight     244.31
_chemical_melting_point     ?
_chemical_absolute_configuration     rm
_space_group_crystal_system     orthorhombic
_space_group_name_H-M_alt     'P 21 21 21'
_space_group_name_Hall     'P 2ac 2ab'
loop_
    _space_group_symop_operation_xyz
    'x, y, z'
    '-x+1/2, -y, z+1/2'
    '-x, y+1/2, -z+1/2'
    'x+1/2, -y+1/2, -z'
_cell_length_a     5.170(2)
_cell_length_b     10.1100(19)
_cell_length_c     20.710(3)
_cell_angle_alpha     90
_cell_angle_beta     90
_cell_angle_gamma     90
_cell_volume     1082.5(5)
_cell_formula_units_Z     4
_cell_measurement_reflns_used     4422
_cell_measurement_theta_min     0.099
_cell_measurement_theta_max     0.900
_cell_measurement_temperature     100(2)
_exptl_crystal_description     needle
_exptl_crystal_colour     white
_exptl_crystal_size_max     0.010
_exptl_crystal_size_mid     0.0005
_exptl_crystal_size_min     0.00015
_exptl_crystal_density_diffrn     1.499
_exptl_crystal_density_meas     ?
_exptl_crystal_density_method     ?
_exptl_crystal_F_000     196
_exptl_absorpt_coefficient_mu     0.000
_exptl_absorpt_correction_type     none
_exptl_absorpt_process_details     ?
_exptl_absorpt_correction_T_min     ?
_exptl_absorpt_correction_T_max     ?
_diffrn_ambient_temperature     100(2)
_diffrn_source     FEG
_diffrn_radiation_type     electron
_diffrn_radiation_wavelength     0.0251
_diffrn_measurement_device_type     TEM
_diffrn_measurement_method     'continuous rotation 3D ED'
_diffrn_detector_area_resol_mean     ?
_diffrn_reflns_number     4422
_diffrn_reflns_av_R_equivalents     0.1409
_diffrn_reflns_av_unetI/netI     0.1667
_diffrn_reflns_theta_min     0.099
_diffrn_reflns_theta_max     0.900
_diffrn_reflns_theta_full     0.863
_diffrn_measured_fraction_theta_max     0.847
_diffrn_measured_fraction_theta_full     0.856
_diffrn_reflns_limit_h_min     -6
_diffrn_reflns_limit_h_max     6
_diffrn_reflns_limit_k_min     -11
_diffrn_reflns_limit_k_max     11
_diffrn_reflns_limit_l_min     -25
_diffrn_reflns_limit_l_max     24
_diffrn_standards_number     0
_diffrn_standards_interval_count     0
_diffrn_standards_interval_time     0
_diffrn_standards_decay_%     0
_refine_special_details     ?
_reflns_number_total     1926
_reflns_number_gt     1397
_reflns_threshold_expression     'I > 2\s(I)'
_refine_ls_structure_factor_coef     Fsqd
_refine_ls_matrix_type     full
_refine_ls_R_factor_all     0.1856
_refine_ls_R_factor_gt     0.1586
_refine_ls_wR_factor_gt     0.3832
_refine_ls_wR_factor_ref     0.4094
_refine_ls_goodness_of_fit_ref     1.325
_refine_ls_restrained_S_all     1.325
_refine_ls_number_reflns     1926
_refine_ls_number_parameters     148
_refine_ls_number_restraints     1
_refine_ls_hydrogen_treatment     mixed
_refine_ls_weighting_scheme     calc
_refine_ls_weighting_details
                      'w=1/[\s^2^(Fo^2^)+(0.2000P)^2^] where P=(Fo^2^+2Fc^2^)/3'
_atom_sites_solution_hydrogens     geom
_atom_sites_solution_primary     ?
_atom_sites_solution_secondary     ?
_refine_ls_shift/su_max     0.018
_refine_ls_shift/su_mean     0.000
_refine_diff_density_max     0.232
_refine_diff_density_min     -0.205
_refine_ls_extinction_method
;
SHELXL2019 (Sheldrick, 2015<i>b</i>)
;
_refine_ls_extinction_coef      1047E1(2)
_refine_ls_extinction_expression
                                  'Fc^*^=kFc[1+0.001xFc^2^\l^3^/sin(2\q)]^-1/4^'
_refine_ls_abs_structure_details
;
 All f" are zero, so absolute structure could not be determined
;
_refine_ls_abs_structure_Flack     ?
loop_
    _atom_type_symbol
    _atom_type_description
    _atom_type_scat_dispersion_real
    _atom_type_scat_dispersion_imag
    _atom_type_scat_source
    'C' 'C' 0.0000 0.0000
                         'International Tables Vol C Tables 4.2.6.8 and 6.1.1.4'
    'N' 'N' 0.0000 0.0000
                         'International Tables Vol C Tables 4.2.6.8 and 6.1.1.4'
    'O' 'O' 0.0000 0.0000
                         'International Tables Vol C Tables 4.2.6.8 and 6.1.1.4'
    'S' 'S' 0.0000 0.0000
                         'International Tables Vol C Tables 4.2.6.8 and 6.1.1.4'
    'H' 'H' 0.0000 0.0000
                         'International Tables Vol C Tables 4.2.6.8 and 6.1.1.4'
_computing_data_collection     ?
_computing_cell_refinement     ?
_computing_data_reduction     ?
_computing_structure_solution
;
SHELXT2018 (Sheldrick, 2015<i>a</i>)
;
_computing_structure_refinement
;
SHELXL2019 (Sheldrick, 2015<i>b</i>)
;
_computing_molecular_graphics     ?
_computing_publication_material     ?
loop_
    _atom_site_type_symbol
    _atom_site_label
    _atom_site_fract_x
    _atom_site_fract_y
    _atom_site_fract_z
    _atom_site_U_iso_or_equiv
    _atom_site_adp_type
    _atom_site_calc_flag
    _atom_site_occupancy
    _atom_site_disorder_assembly
    _atom_site_disorder_group
    S S1 0.4472(12) 0.6291(8) 0.5482(4) 0.056(2) Uani d 1 . .
    C C2 0.273(3) 0.6828(15) 0.6642(7) 0.051(4) Uani d 1 . .
    H H3 0.156699 0.744934 0.688076 0.061 Uiso calc 1 . .
    O O1 0.582(2) 0.4242(13) 0.7461(6) 0.055(3) Uani d 1 . .
    C C4 0.395(3) 0.7510(15) 0.6082(8) 0.055(4) Uani d 1 . .
    H H5A 0.561126 0.791672 0.621210 0.065 Uiso calc 1 . .
    H H5B 0.279576 0.821350 0.591594 0.065 Uiso calc 1 . .
    C C5 0.143(2) 0.5560(11) 0.5684(6) 0.034(3) Uani d 1 . .
    H H6 0.006644 0.616251 0.550889 0.041 Uiso calc 1 . .
    C C3 0.123(2) 0.5632(15) 0.6412(7) 0.047(3) Uani d 1 . .
    H H4 -0.061673 0.566286 0.655848 0.056 Uiso calc 1 . .
    O O7 0.524(2) 0.5173(13) 0.3109(7) 0.057(3) Uani d 1 . .
    H H11 0.704(10) 0.528(2) 0.291(5) 0.085 Uiso calc 1 . .
    N N2 0.260(2) 0.4614(12) 0.6715(6) 0.041(3) Uani d 1 . .
    H H2 0.222096 0.377591 0.665004 0.049 Uiso calc 1 . .
    C C6 0.085(2) 0.4231(13) 0.5432(6) 0.042(3) Uani d 1 . .
    H H7A -0.077660 0.392651 0.563801 0.051 Uiso calc 1 . .
    H H7B 0.223863 0.362837 0.557680 0.051 Uiso calc 1 . .
    C C9 0.252(3) 0.3744(14) 0.3660(8) 0.051(3) Uani d 1 . .
    H H10A 0.103149 0.423018 0.347641 0.061 Uiso calc 1 . .
    H H10B 0.209890 0.278886 0.365124 0.061 Uiso calc 1 . .
    C C1 0.442(2) 0.4973(11) 0.7092(6) 0.034(3) Uani d 1 . .
    C C10 0.485(2) 0.3984(14) 0.3245(7) 0.048(4) Uani d 1 . .
    N N1 0.463(2) 0.6269(11) 0.7074(6) 0.046(3) Uani d 1 . .
    H H1 0.577570 0.673122 0.729473 0.055 Uiso calc 1 . .
    C C8 0.290(2) 0.4152(13) 0.4320(7) 0.044(3) Uani d 1 . .
    H H9A 0.352328 0.507775 0.432597 0.053 Uiso calc 1 . .
    H H9B 0.424798 0.359130 0.451955 0.053 Uiso calc 1 . .
    O O00F 0.622(2) 0.3077(14) 0.3020(9) 0.070(4) Uani d 1 . .
    C C7 0.054(3) 0.4062(15) 0.4704(7) 0.052(3) Uani d 1 . .
    H H8A -0.025508 0.318811 0.462195 0.063 Uiso calc 1 . .
    H H8B -0.067987 0.474312 0.454688 0.063 Uiso calc 1 . .
loop_
    _atom_site_aniso_label
    _atom_site_aniso_U_11
    _atom_site_aniso_U_22
    _atom_site_aniso_U_33
    _atom_site_aniso_U_12
    _atom_site_aniso_U_13
    _atom_site_aniso_U_23
    S1 0.041(3) 0.063(5) 0.065(5) 0.001(3) 0.007(3) 0.005(3)
    C2 0.046(7) 0.043(9) 0.064(11) 0.014(6) 0.004(6) 0.015(6)
    O1 0.066(6) 0.043(8) 0.056(8) 0.000(5) -0.020(6) -0.003(5)
    C4 0.051(8) 0.029(9) 0.083(12) -0.009(5) -0.026(7) 0.001(6)
    C5 0.042(5) 0.030(7) 0.031(7) 0.012(4) -0.001(4) 0.016(4)
    C3 0.027(5) 0.046(9) 0.067(10) -0.003(5) 0.007(5) 0.013(6)
    O7 0.055(6) 0.049(8) 0.066(9) 0.005(5) 0.018(6) 0.011(5)
    N2 0.049(5) 0.028(7) 0.046(7) 0.002(4) -0.015(5) 0.007(4)
    C6 0.052(6) 0.032(7) 0.042(8) -0.006(5) -0.007(6) -0.019(5)
    C9 0.045(6) 0.040(9) 0.068(11) 0.005(6) -0.001(6) 0.000(6)
    C1 0.039(5) 0.031(8) 0.031(7) 0.003(5) -0.015(5) 0.004(4)
    C10 0.047(6) 0.043(9) 0.054(9) -0.009(6) 0.019(6) -0.024(6)
    N1 0.050(5) 0.043(8) 0.045(8) -0.006(5) -0.031(5) -0.015(4)
    C8 0.054(7) 0.022(7) 0.056(9) -0.001(5) -0.009(6) 0.004(5)
    O00F 0.051(6) 0.039(8) 0.120(14) 0.003(5) 0.019(7) 0.009(7)
    C7 0.052(6) 0.036(9) 0.068(10) 0.007(6) -0.006(6) 0.013(6)
_geom_special_details
;
 All esds (except the esd in the dihedral angle between two l.s. planes)
 are estimated using the full covariance matrix.  The cell esds are taken
 into account individually in the estimation of esds in distances, angles
 and torsion angles; correlations between esds in cell parameters are only
 used when they are defined by crystal symmetry.  An approximate (isotropic)
 treatment of cell esds is used for estimating esds involving l.s. planes.
;
loop_
    _geom_bond_atom_site_label_1
    _geom_bond_atom_site_label_2
    _geom_bond_site_symmetry_2
    _geom_bond_distance
    _geom_bond_publ_flag
    S1 C4 . 1.771(19) ?
    S1 C5 . 1.788(13) ?
    C2 N1 . 1.446(17) ?
    C2 C4 . 1.49(2) ?
    C2 C3 . 1.51(2) ?
    O1 C1 . 1.285(17) ?
    C5 C6 . 1.472(17) ?
    C5 C3 . 1.514(19) ?
    C3 N2 . 1.398(17) ?
    O7 C10 . 1.251(19) ?
    N2 C1 . 1.277(16) ?
    C6 C7 . 1.53(2) ?
    C9 C8 . 1.44(2) ?
    C9 C10 . 1.500(18) ?
    C1 N1 . 1.316(17) ?
    C10 O00F . 1.247(19) ?
    C8 C7 . 1.46(2) ?
loop_
    _geom_angle_atom_site_label_1
    _geom_angle_atom_site_label_2
    _geom_angle_atom_site_label_3
    _geom_angle_site_symmetry_1
    _geom_angle_site_symmetry_3
    _geom_angle
    _geom_angle_publ_flag
    C4 S1 C5 . . 89.4(7) ?
    N1 C2 C4 . . 112.0(12) ?
    N1 C2 C3 . . 103.4(11) ?
    C4 C2 C3 . . 110.0(13) ?
    C2 C4 S1 . . 106.8(11) ?
    C6 C5 C3 . . 112.5(10) ?
    C6 C5 S1 . . 118.3(9) ?
    C3 C5 S1 . . 106.0(9) ?
    N2 C3 C5 . . 112.1(12) ?
    N2 C3 C2 . . 100.8(10) ?
    C5 C3 C2 . . 108.4(10) ?
    C1 N2 C3 . . 116.1(12) ?
    C5 C6 C7 . . 118.3(12) ?
    C8 C9 C10 . . 112.9(11) ?
    O1 C1 N2 . . 128.0(13) ?
    O1 C1 N1 . . 122.8(11) ?
    N2 C1 N1 . . 109.1(11) ?
    O00F C10 O7 . . 122.1(13) ?
    O00F C10 C9 . . 123.4(13) ?
    O7 C10 C9 . . 114.4(11) ?
    C1 N1 C2 . . 110.4(11) ?
    C9 C8 C7 . . 112.8(11) ?
    C8 C7 C6 . . 116.6(12) ?
_shelx_space_group_comment
;
The symmetry employed for this shelxl refinement is uniquely defined
by the following loop, which should always be used as a source of
symmetry information in preference to the above space-group names.
They are only intended as comments.
;
_shelx_estimated_absorpt_T_min     ?
_shelx_estimated_absorpt_T_max     ?
_shelx_hkl_file
;
   0   1   2 3210.95  577.92
   0   1   3  508.12   91.93
   0  -1  -3  596.88  107.81
   0   1   4  128.55   27.53
   0  -1  -4   67.99   16.99
   0   1   5 2260.32  408.02
   0  -1  -5 1917.35  346.39
   0   2   3 5471.00  984.36
   0  -2  -3 6366.59 1145.04
   0   2   4 4201.37  756.25
   0  -2  -4 4778.24  860.03
   0   2   5  159.86   29.24
   0  -2  -5  233.59   42.46
   0   2   6  430.15   78.18
   0  -2  -6  361.92   65.98
   0   2   7 5086.43  915.61
   0  -2  -7 4725.55  850.29
   0   2   8 1528.30  277.10
   0  -2  -8 1287.01  233.12
   0   2   9   33.51   26.79
   0  -2  -9   32.27   23.63
   0   2  10  948.01  176.35
   0  -2 -10 1064.17  196.13
   0   2  11   -9.59   33.53
   0  -2 -11    5.60   24.43
   0   3   4 2332.49  420.40
   0  -3  -4 2498.96  450.70
   0   3   5  102.33   21.07
   0  -3  -5  114.51   22.94
   0   3   6 3903.72  703.04
   0  -3  -6 3563.92  641.93
   0   3   7  539.99   97.57
   0  -3  -7  751.25  135.79
   0   3   8  366.92   66.85
   0  -3  -8  217.08   40.22
   0   3   9  203.35   38.12
   0  -3  -9  292.65   54.26
   0   3  10  460.43   85.05
   0  -3 -10  512.07   93.93
   0   3  11  323.47   62.11
   0  -3 -11  473.61   88.43
   0   3  12   46.91   29.58
   0  -3 -12   -1.81   16.81
   0   3  13  111.71   43.41
   0  -3 -13   96.93   33.82
   0   3  14  119.77   59.64
   0  -3 -14   62.80   45.41
   0   3  15 1459.82  281.06
   0  -3 -15 1436.63  271.83
   0   3  16   76.78   78.31
   0  -3 -16  255.92   81.81
   0  -3 -17   -5.44   95.09
   0  -3 -18   26.87   93.09
   0   4   7 1025.45  185.70
   0  -4  -7 1012.28  183.09
   0   4   8  254.37   47.89
   0  -4  -8  225.80   42.46
   0   4   9   30.21    8.09
   0   4  10 2955.45  532.09
   0  -4 -10 2942.28  529.72
   0   4  11  136.95   26.89
   0  -4 -11   80.66   17.55
   0   4  12   95.43   20.56
   0  -4 -12  164.52   32.87
   0   4  13  848.71  155.93
   0  -4 -13  939.58  171.79
   0   4  14  285.53   61.69
   0  -4 -14  130.57   31.29
   0   4  15  472.03   94.33
   0  -4 -15  552.11  105.42
   0   4  16   25.72   60.43
   0  -4 -16   28.21   32.14
   0   4  17  118.83  101.10
   0  -4 -17  161.62   66.64
   0   4  18   94.96   85.90
   0  -4 -18  -31.24   57.05
   0   4  19  -20.80   79.44
   0  -4 -19   25.17   61.08
   0   4  20    6.25   49.71
   0  -4 -20    0.50   33.72
   0   4  21   -8.78   45.99
   0  -4 -21   29.37   28.26
   0  -4 -22    1.45   22.94
   0  -4 -23   16.11   19.73
   0  -4 -24   10.16   14.63
   0   5   6 1359.46  247.66
   0  -5  -6 1177.43  214.02
   0   5   7  729.38  133.39
   0  -5  -7  574.23  104.65
   0   5   8  350.87   65.27
   0  -5  -8  368.51   67.78
   0   5   9  981.20  178.11
   0  -5  -9  835.54  151.31
   0   5  10  138.32   27.34
   0  -5 -10  153.56   29.45
   0  -5 -11  129.07   25.03
   0   5  12   72.96   15.79
   0  -5 -12   38.17    8.73
   0   5  13   51.02   13.47
   0  -5 -13   68.88   15.91
   0   5  14  828.16  151.43
   0  -5 -14  968.29  176.03
   0   5  15  520.23   96.91
   0  -5 -15  566.06  105.44
   0   5  16   73.20   28.37
   0  -5 -16   37.67   21.53
   0   5  17   67.22   49.73
   0  -5 -17   49.49   23.02
   0   5  18  105.28   48.31
   0  -5 -18  158.83   40.64
   0   5  19   54.45   35.32
   0  -5 -19   48.44   22.19
   0   5  20   -0.27   30.71
   0  -5 -20   59.06   22.66
   0   5  21    3.19   25.21
   0   5  22    4.31   22.16
   0  -5 -22   19.59   15.83
   0   5  23    2.12   16.81
   0  -5 -23    6.56   12.14
   0   6   7  947.49  174.19
   0  -6  -7  693.29  127.49
   0   6   8  525.50   96.99
   0  -6  -8  616.11  113.03
   0   6   9  143.77   28.79
   0  -6  -9  164.60   32.29
   0   6  10 1042.05  188.97
   0  -6 -10  801.03  145.22
   0   6  11  300.81   56.11
   0  -6 -11  239.89   45.12
   0   6  12  180.49   34.77
   0  -6 -12  156.78   30.27
   0  -6 -13   23.87    8.80
   0   6  14  100.10   20.02
   0  -6 -14  118.85   23.28
   0   6  15  196.21   37.96
   0  -6 -15  233.04   43.65
   0   6  16   48.65   17.37
   0  -6 -16   57.53   15.78
   0   6  17  114.24   28.05
   0  -6 -17   90.59   22.46
   0   6  18   50.63   20.42
   0  -6 -18   27.79   17.54
   0   6  19   18.81   19.53
   0  -6 -19   27.05   16.68
   0   6  20   26.28   23.60
   0  -6 -20    8.42   14.65
   0   6  21    8.00   19.33
   0  -6 -21   17.08   13.48
   0   6  22   -0.46   13.50
   0  -6 -22    9.74    9.85
   0   7   7   54.95   21.62
   0   7   8  411.71   79.63
   0  -7  -8  271.31   52.00
   0   7   9  296.86   58.79
   0  -7  -9  255.69   49.36
   0   7  10   47.02   19.88
   0  -7 -10   54.16   14.51
   0   7  11   24.25   13.20
   0  -7 -11   38.48   10.58
   0   7  12  104.44   23.35
   0  -7 -12  109.34   23.33
   0   7  13  222.06   42.20
   0  -7 -13  230.09   43.59
   0   7  14   58.77   15.04
   0  -7 -14   56.08   13.59
   0  -7 -15   32.37   10.25
   0   7  16   27.42    9.89
   0   7  17   13.04    8.18
   0  -7 -17   18.03    7.03
   0   7  18   62.43   16.29
   0  -7 -18   63.93   14.63
   0   7  19   89.85   22.55
   0  -7 -19   93.04   21.18
   0   7  20   97.62   23.34
   0  -7 -20   69.25   19.02
   0  -7 -21   -6.56   11.85
   0   8   8  -10.95   23.68
   0   8   9  221.71   51.21
   0  -8  -9  187.31   39.09
   0   8  10  482.56   92.75
   0  -8 -10  391.42   73.44
   0   8  11   12.00   16.44
   0  -8 -11   32.11   13.05
   0   8  12  720.69  131.47
   0  -8 -12  714.10  129.86
   0   8  13   86.53   21.52
   0  -8 -13   90.06   19.06
   0   8  14   39.33   13.95
   0  -8 -14   39.14   10.94
   0   8  15   16.85    9.42
   0  -8 -15   58.98   15.32
   0   8  16   34.66   11.65
   0  -8 -16   22.13    8.41
   0  -8 -17   21.49    8.94
   0   8  18   29.95   11.29
   0   8  19   30.77   11.68
   0  -8 -19   43.01   11.65
   0  -8 -20   10.76    8.96
   0   9   9   15.97   18.16
   0   9  10   76.60   25.79
   0  -9 -10   69.38   17.47
   0   9  11   20.75   18.15
   0  -9 -11   31.00   12.66
   0   9  12   -8.16   11.47
   0  -9 -12    4.84    9.83
   0   9  13  215.79   42.25
   0  -9 -13  194.97   36.90
   0   9  14    4.88   10.79
   0  -9 -14   35.03    9.17
   0   9  15   13.08   10.74
   0  -9 -15   21.71    8.88
   0   9  16   23.35   11.23
   0  -9 -16   44.33   11.73
   0   9  17    1.29    8.41
   0  -9 -17    9.70    9.63
   0  -9 -18   89.14   18.73
   0  10  10   13.79   17.16
   0  10  11   12.68   16.92
   0 -10 -11   13.14    8.68
   0  10  12    3.71   15.64
   0 -10 -12   20.94    9.37
   0  10  13   17.27   13.51
   0 -10 -13   43.41   12.35
   0  10  14    5.54   14.10
   0 -10 -14    8.88    8.43
   0 -10 -15   20.79    9.16
   0  11  11   -1.14   15.57
   0 -11 -12    3.91    8.18
   1   0   1 1391.06  251.85
  -1   0   1 1067.59  193.00
   1   0  -1 1270.42  229.48
  -1   0  -1 1156.11  209.57
   1   0   2 5233.93  942.48
  -1   0   2 5950.41 1070.75
   1   0  -2 6221.71 1119.49
  -1   0  -2 7449.20 1340.23
   1   0   3  534.72   99.23
  -1   0   3  848.18  154.14
   1   0  -3  817.10  148.59
  -1   0  -3  521.55   96.91
   1   0   4 3342.66  604.00
  -1   0   4 3916.89  705.67
   1   0  -4 3347.93  603.47
  -1   0  -4 4246.15  765.99
  -1   0   5 5802.90 1044.95
   1   0  -5 7659.93 1378.68
  -1   0   6 2050.64  370.88
   1   0  -6 1628.92  295.02
  -1   0   7 1786.44  324.26
   1   0  -7 1339.70  243.97
  -1   0   8  281.32   59.50
   1   0  -8  345.60   70.22
  -1   0   9 1167.42  216.76
   1   0  -9 1596.52  293.70
  -1   0  10  675.90  131.34
   1   0 -10 1159.00  215.47
  -1   0  11  511.80  106.23
   1   0 -11  448.06   92.61
  -1   0  12  116.82   52.55
   1   0 -12    0.13   33.82
   1   0 -13   26.27   41.20
   1   1   0 9675.00 1740.34
  -1  -1   0 9087.60 1634.45
   1  -1   0 9725.06 1749.56
  -1   1   0 9361.55 1684.50
   1  -1   1 4506.92  812.09
  -1   1   1 5489.44  988.57
   1   1  -1 4630.73  833.69
  -1  -1  -1 6340.25 1140.56
  -1  -1   1 5615.87 1010.70
   1  -1  -1 5434.12  978.56
  -1   1  -1 5428.85  977.77
   1  -1   2 9327.31 1678.70
  -1   1   2 7241.11 1303.35
   1   1  -2 8579.23 1543.84
  -1  -1  -2 6221.71 1119.49
   1   1   2 6329.71 1138.98
  -1  -1   2 7267.45 1308.09
   1  -1  -2 6925.01 1245.93
  -1   1  -2 6366.59 1146.36
   1  -1   3 8847.90 1593.62
  -1   1   3 6635.27 1193.77
   1   1  -3 7504.52 1351.55
  -1  -1  -3 7162.09 1288.59
   1   1   3 6780.15 1220.11
  -1  -1   3 9999.00 1800.13
   1  -1  -3 6732.73 1211.68
  -1   1  -3 7328.03 1320.73
  -1   1   4 2789.50  502.32
   1   1  -4 3650.85  660.36
  -1  -1  -4 2522.14  454.64
   1   1   4 2926.47  527.08
  -1  -1   4 3274.18  592.93
   1  -1  -4 3205.68  577.65
  -1   1   5 6977.70 1255.67
   1   1  -5 6777.51 1221.95
  -1  -1  -5 7275.35 1309.14
   1   1   5 7825.88 1408.18
  -1  -1   5 9171.89 1652.37
   1  -1  -5 7011.95 1261.99
  -1   1   6 2734.18  492.84
   1   1  -6 2042.47  373.25
  -1  -1   6 2505.02  455.96
   1  -1  -6 2300.35  415.13
   1   1  -7   14.16   32.50
  -1  -1   7  131.15   48.34
  -1   1   8 1539.89  279.21
   1  -1  -8 1887.06  341.38
  -1   1   9  334.80   65.33
   1  -1  -9  516.55   97.12
  -1   1  10 1343.12  245.05
   1  -1 -10 1685.55  306.08
  -1   1  11  452.01   89.43
  -1   1  12  143.11   49.60
   1  -1 -12   20.32   30.79
  -1   1  13  258.11   72.54
   1  -1 -13  226.38   61.08
  -1   1  14  801.29  161.10
   1  -1 -14  939.58  181.01
  -1   1  15   86.21   75.97
   1  -1 -15  296.60   85.98
  -1   1  16  174.69   90.85
   1  -1 -16  169.45   66.22
  -1   1  17  125.96  125.52
   1  -1 -17   20.92   92.38
   1  -1 -18    4.85  114.82
   1  -1 -19  -57.08   83.26
   1   2   0 2277.43  413.29
  -1  -2   0 1866.52  339.27
   1  -2   0 2829.01  510.75
  -1   2   0 2382.00  430.68
   1  -2   1 1415.03  258.35
  -1   2   1 1307.56  237.05
   1   2  -1 1391.59  256.19
  -1  -2  -1 1606.79  291.86
   1   2   1 2150.74  389.05
  -1  -2   1 1095.52  203.40
   1  -2  -1 1547.27  280.00
  -1   2  -1 1294.13  237.12
   1  -2   2 6806.49 1226.96
  -1   2   2 7314.87 1316.52
  -1  -2  -2 5784.46 1040.73
   1   2   2 6882.88 1238.29
   1  -2  -2 6498.30 1169.79
  -1   2  -2 5926.70 1069.17
  -1   2   3 7159.45 1288.86
  -1  -2  -3 6477.22 1165.05
   1   2   3 6864.43 1234.86
   1  -2  -3 6616.83 1191.13
  -1  -2  -4 1823.05  328.21
  -1   2   5  964.60  174.61
   1   2   5 1103.42  199.22
   1  -2  -5  833.69  150.96
  -1   2   6  299.76   55.34
   1   2   6  264.99   50.31
   1  -2  -6  236.62   43.67
  -1   2   7  266.83   49.52
   1  -2  -7  303.71   56.26
  -1   2   8 1509.60  272.89
   1  -2  -8 1542.26  278.95
  -1   2   9  117.24   24.34
   1  -2  -9  151.53   30.56
  -1   2  10   94.01   21.63
  -1   2  11  303.18   60.16
   1  -2 -11  168.84   35.64
  -1   2  12 2516.34  456.22
   1  -2 -12 2580.09  467.28
  -1   2  13   62.24   28.92
   1  -2 -13   46.60   23.07
  -1   2  14   26.18   36.38
   1  -2 -14   42.44   24.99
  -1   2  15  211.60   64.22
  -1   2  16  354.28  102.60
   1  -2 -16  248.32   67.88
  -1   2  17  -14.59  116.22
   1  -2 -17   83.61   81.63
  -1   2  18   91.90  137.61
   1  -2 -18  186.54  106.37
  -1   2  19   16.84  104.26
   1  -2 -19  113.29   80.97
  -1   2  20  114.06   97.80
   1  -2 -20  105.92   72.46
  -1   2  21   67.27   63.03
   1  -2 -21   40.56   40.85
  -1   2  22    4.43   55.50
   1  -2 -22   41.99   34.59
  -1   2  23  -36.80   46.57
   1  -2 -23   -8.73   25.45
   1  -2 -24  -12.95   19.78
   1  -2 -25   -1.58   17.62
   1  -3   0  896.64  165.89
  -1   3   0  873.99  163.05
   1  -3   1 2520.03  457.01
  -1   3   1 3482.27  628.50
   1  -3  -1 3266.27  589.51
  -1   3  -1 3073.99  557.10
  -1   3   3 1500.11  271.57
   1  -3  -3 1269.63  229.85
  -1   3   4  432.52   80.18
   1  -3  -4  503.11   93.09
  -1   3   5 2931.74  528.66
   1   3   5 2036.42  367.98
   1  -3  -5 2331.70  421.19
   1   3   6 3155.64  568.17
   1  -3  -6 3916.89  705.41
  -1   3   7  283.16   52.76
   1   3   7  342.96   62.16
   1  -3  -7  313.46   57.82
  -1   3   8  498.11   91.09
   1  -3  -8  542.10   98.75
  -1   3   9 1092.09  197.66
   1  -3  -9 1110.27  201.03
  -1   3  10  723.85  131.87
   1  -3 -10  759.67  138.35
  -1   3  11  835.54  152.32
   1  -3 -11  672.48  123.30
  -1   3  12   66.46   17.18
   1  -3 -12   72.28   19.37
  -1   3  13  652.20  120.46
   1  -3 -13  783.11  143.96
  -1   3  14  320.31   66.25
   1  -3 -14  168.79   37.22
  -1   3  15  339.27   75.20
   1  -3 -15  377.46   74.49
  -1   3  16  199.69   55.53
   1  -3 -16  165.21   47.91
  -1   3  17  376.41   88.08
   1  -3 -17  499.69  101.04
   1  -3 -18   97.30   46.89
  -1   3  19   58.35   73.28
   1  -3 -19   66.04   54.34
  -1   3  20  -25.37   58.19
   1  -3 -20   12.11   38.51
  -1   3  21   10.31   46.99
   1  -3 -21   -7.63   35.14
  -1   3  22    7.78   31.98
   1  -3 -22   10.50   24.15
  -1   3  23   31.74   28.03
   1  -3 -23   -7.03   21.69
  -1   3  24    1.89   18.88
   1  -3 -24   10.89   14.16
   1  -4   0  571.59  108.24
  -1   4   0  423.30   84.84
  -1   4   1  997.53  183.12
   1  -4  -1 1149.52  210.23
  -1   4   2 2697.30  487.30
   1  -4  -2 2522.93  455.96
  -1   4   3 1867.84  338.22
   1  -4  -3 1210.63  219.71
  -1   4   4  858.97  156.99
   1  -4  -4  906.65  164.94
  -1   4   5 4591.22  827.37
   1  -4  -5 5083.79  915.35
  -1   4   6 1437.16  260.48
   1  -4  -6 1400.54  253.39
  -1   4   7 1825.16  330.32
  -1   4   8  386.42   71.52
   1  -4  -8  444.37   81.68
  -1   4   9 1192.98  215.81
   1  -4  -9  902.70  163.55
  -1   4  10  833.16  151.28
  -1  -4 -10  821.05  149.54
   1  -4 -10  909.02  164.57
  -1   4  11  612.69  112.06
   1  -4 -11  398.27   72.96
  -1   4  12  821.57  149.30
   1  -4 -12  942.48  171.37
  -1   4  13  283.43   54.42
   1  -4 -13  349.02   65.59
  -1   4  14  143.69   32.24
   1  -4 -14  117.14   27.71
  -1   4  15  394.32   75.55
   1  -4 -15  385.37   74.02
  -1   4  16  133.47   36.14
   1  -4 -16  118.27   29.90
  -1   4  17  129.65   44.28
   1  -4 -17   49.18   22.00
  -1   4  18  146.30   57.84
   1  -4 -18   76.36   31.45
  -1   4  19  163.89   52.92
   1  -4 -19  263.67   57.16
  -1   4  20   -4.66   32.58
   1  -4 -20   62.72   25.92
  -1   4  21   47.23   31.45
   1  -4 -21   14.92   20.01
  -1   4  22  -15.26   35.64
   1  -4 -22    9.52   18.90
  -1   4  23   -2.77   17.98
   1  -4 -23   -6.11   14.52
  -1   5   1  227.90   51.84
   1  -5  -1  253.05   52.10
  -1   5   2 2678.86  485.72
   1  -5  -2 2283.49  413.82
  -1   5   3  232.51   49.71
   1  -5  -3  318.46   62.01
  -1   5   4  542.10  101.47
   1  -5  -4  621.91  114.45
  -1   5   5 1066.54  194.32
   1  -5  -5 1290.44  233.57
  -1   5   6 2152.84  389.05
   1  -5  -6 2639.36  476.24
  -1   5   7 1321.00  239.68
   1  -5  -7 1293.86  234.20
  -1   5   8  582.66  107.00
   1  -5  -8  529.19   96.91
  -1   5   9  558.42  102.55
   1  -5  -9  371.14   69.20
  -1   5  10   57.19   15.29
  -1  -5 -10  130.65   24.80
   1   5  10   69.22   13.74
   1  -5 -10   99.44   20.90
  -1   5  11   11.37    9.49
   1  -5 -11   16.62    7.95
  -1   5  12  597.15  108.97
  -1  -5 -12  515.23   93.01
   1   5  12  508.64   92.69
   1  -5 -12  632.71  115.08
  -1   5  13  191.47   36.46
  -1  -5 -13  282.37   53.66
   1   5  13  162.20   40.83
   1  -5 -13  292.12   54.55
  -1   5  14  242.84   46.65
  -1  -5 -14  162.36   45.10
   1   5  14  195.29   89.48
   1  -5 -14  170.95   33.66
  -1   5  15   55.50   17.65
  -1  -5 -15   93.06   74.23
   1  -5 -15   27.05   11.94
  -1   5  16   86.45   23.98
  -1  -5 -16   34.45   67.83
   1  -5 -16  148.57   31.79
  -1   5  17  363.76   70.41
   1  -5 -17  269.46   53.74
  -1   5  18   44.17   20.98
   1  -5 -18   44.75   18.70
  -1   5  19   22.95   21.97
   1  -5 -19   13.71   17.28
  -1   5  20   47.65   25.97
  -1   5  21   14.55   24.94
   1  -5 -21   57.24   21.59
  -1   5  22   11.26   20.00
   1  -5 -22   10.70   12.94
   1  -5 -23    3.77   11.43
  -1   6   2  161.86   41.25
   1  -6  -2  188.47   40.28
  -1   6   3  464.39   92.43
   1  -6  -3  584.24  109.10
  -1   6   4  515.23   99.15
   1  -6  -4  543.15  101.60
  -1   6   5  235.12   48.89
   1  -6  -5  161.49   32.66
  -1   6   6 1145.31  209.23
   1  -6  -6  965.39  175.90
  -1   6   7  507.33   94.22
   1  -6  -7  612.95  112.40
  -1   6   8  112.79   25.01
   1  -6  -8  140.69   28.00
  -1   6   9  167.47   34.06
   1  -6  -9  153.09   30.24
  -1   6  10  295.81   55.97
   1  -6 -10  207.91   39.64
  -1   6  11  172.79   34.72
   1   6  11  206.99   39.88
   1  -6 -11  236.15   44.99
  -1   6  12  401.96   74.65
  -1  -6 -12  349.02   63.43
   1   6  12  299.23   55.11
   1  -6 -12  357.18   66.06
  -1   6  13  381.15   70.99
   1   6  13  365.61   66.70
  -1   6  14  107.50   21.86
  -1  -6 -14  194.45   36.30
   1   6  14  153.96   28.69
   1  -6 -14  135.26   26.92
  -1   6  15  235.65   45.60
  -1  -6 -15  184.23   35.27
   1   6  15  302.39   58.40
   1  -6 -15  190.18   36.09
  -1   6  16   14.27   13.10
  -1  -6 -16   56.40   19.41
   1   6  16  138.40   48.52
   1  -6 -16   34.22   11.27
  -1   6  17   82.03   19.83
  -1  -6 -17  117.38   30.00
   1   6  17  -16.57   42.78
   1  -6 -17   71.46   18.36
  -1   6  18   24.24   16.44
  -1  -6 -18   31.42   21.50
   1   6  18  -22.49   44.23
   1  -6 -18   17.90   10.81
  -1   6  19   46.47   20.24
  -1  -6 -19   10.54   20.40
   1   6  19    0.23   39.48
   1  -6 -19   49.57   17.12
  -1   6  20   65.88   23.94
  -1  -6 -20   14.10   19.83
   1  -6 -20   57.48   20.73
  -1   6  21   10.48   14.15
  -1  -6 -21    9.37   13.87
   1  -6 -21   22.91   15.59
  -1  -6 -22    1.74   13.38
   1  -6 -22    7.43   12.26
  -1   7   3   18.58   24.61
   1  -7  -3   52.34   18.01
  -1   7   4  243.29   54.18
   1  -7  -4  277.89   54.55
  -1   7   5  322.68   64.85
   1  -7  -5  233.80   45.36
  -1   7   6  206.96   41.75
   1  -7  -6  169.55   34.51
  -1   7   7  227.69   46.91
   1  -7  -7  228.98   44.65
  -1   7   8  243.45   48.12
   1  -7  -8  224.64   43.65
  -1   7   9  110.40   25.68
   1  -7  -9  168.71   33.37
  -1   7  10  214.18   42.51
   1  -7 -10  179.64   35.27
  -1   7  11  547.63  101.44
   1  -7 -11  364.29   67.64
  -1   7  12   62.72   17.31
   1   7  12  143.83   32.69
   1  -7 -12   66.04   15.49
  -1   7  13  156.51   32.06
  -1  -7 -13  276.05   51.00
   1   7  13  198.61   37.48
   1  -7 -13  221.74   42.41
  -1   7  14  109.90   24.30
  -1  -7 -14   82.32   16.62
   1   7  14  106.00   22.06
   1  -7 -14   88.61   19.13
  -1   7  15   60.22   16.37
  -1  -7 -15   70.12   14.70
   1   7  15   92.04   19.02
   1  -7 -15   68.91   15.65
  -1   7  16   44.41   14.98
  -1  -7 -16   33.80    9.19
   1   7  16   54.42   11.61
   1  -7 -16   44.73   12.21
  -1   7  17   71.44   18.79
  -1  -7 -17   50.57   10.42
   1   7  17   92.14   22.12
   1  -7 -17   54.71   12.98
  -1   7  18   18.18   11.03
  -1  -7 -18   17.16   11.83
   1   7  18   35.09   19.43
   1  -7 -18   31.66   11.35
  -1   7  19   69.17   20.07
  -1  -7 -19   44.33   17.67
   1   7  19   50.21   22.78
   1  -7 -19   34.85   10.80
  -1   7  20   22.28   14.35
  -1  -7 -20   10.52   10.02
   1  -7 -20   28.47   12.58
  -1  -7 -21    4.42    9.79
   1  -7 -21   -3.69   10.33
  -1   8   4  110.13   34.64
   1  -8  -4  109.34   27.68
  -1   8   5  131.02   39.77
   1  -8  -5  249.61   50.81
  -1   8   6   95.59   36.51
   1  -8  -6  109.16   28.32
  -1   8   7  139.29   36.75
   1  -8  -7  140.80   32.50
  -1   8   8  428.04   81.87
   1  -8  -8  235.36   44.75
  -1   8   9   91.48   24.14
   1  -8  -9   95.49   21.85
  -1   8  10   83.90   22.17
   1  -8 -10   57.29   14.19
  -1   8  11  238.52   46.91
   1  -8 -11  288.17   54.05
  -1   8  12   95.51   22.61
   1  -8 -12  103.65   22.04
  -1   8  13  566.06  104.23
   1   8  13  376.67   71.81
   1  -8 -13  518.92   94.96
  -1   8  14   29.63   12.59
  -1  -8 -14   45.20   11.92
   1   8  14   16.94   11.57
   1  -8 -14   26.87    9.65
  -1   8  15  106.21   24.17
  -1  -8 -15   89.06   17.40
   1   8  15   55.45   15.67
   1  -8 -15   79.31   17.69
  -1   8  16  124.07   27.03
  -1  -8 -16   98.12   19.65
   1   8  16  109.71   22.33
   1  -8 -16  105.76   21.99
  -1   8  17   81.97   20.08
  -1  -8 -17   59.69   12.99
   1   8  17   77.42   16.98
   1  -8 -17   67.54   15.69
  -1   8  18    2.99   12.80
  -1  -8 -18    6.28    5.98
   1  -8 -18   18.68   10.23
  -1  -8 -19   27.50    7.80
   1  -8 -19   21.43   10.37
  -1   9   5   20.74   27.82
  -1   9   6   51.94   30.95
   1  -9  -6   70.07   21.83
  -1   9   7   62.06   28.24
   1  -9  -7  100.12   24.74
  -1   9   8   28.05   21.03
   1  -9  -8   74.28   20.12
  -1   9   9   59.21   22.04
   1  -9  -9   42.62   15.00
  -1   9  10  151.36   33.85
   1  -9 -10  102.36   22.21
  -1   9  11  265.78   51.84
   1  -9 -11  280.26   52.52
  -1   9  12   66.06   19.45
   1  -9 -12  109.47   23.13
  -1   9  13   85.63   21.05
   1  -9 -13   59.50   14.30
  -1   9  14   32.45   13.90
   1   9  14   17.74   13.50
   1  -9 -14   58.16   14.16
  -1   9  15   69.14   18.89
  -1  -9 -15   46.65   11.92
   1   9  15   21.72   11.55
   1  -9 -15   41.43   11.82
  -1   9  16   12.64   13.03
  -1  -9 -16   17.25    6.97
   1   9  16   17.88   10.96
   1  -9 -16   26.89   10.59
  -1  -9 -17   12.13    5.58
   1  -9 -17   21.01    9.47
  -1  10   6   14.36   23.16
  -1  10   7   55.26   28.32
   1 -10  -7   78.97   20.82
  -1  10   8   37.01   22.46
   1 -10  -8   41.88   16.20
  -1  10   9   27.42   21.39
   1 -10  -9   75.26   18.74
  -1  10  10   14.75   12.82
   1 -10 -10   33.66   11.97
  -1  10  11    0.29   14.34
   1 -10 -11   11.69    7.59
  -1  10  12   21.23   11.04
   1 -10 -12   25.98   10.12
  -1  10  13   25.65   15.38
   1 -10 -13   17.42    8.11
  -1  10  14    7.24   12.50
   1 -10 -14    7.90   10.14
   1 -10 -15   57.90   15.17
  -1  11   7   -2.35   18.60
  -1  11   8    7.22   19.98
   1 -11  -8   15.16   11.27
  -1  11   9    4.66   17.75
   1 -11  -9   23.50   11.90
  -1  11  10    2.10   17.41
   1 -11 -10    7.55    9.69
   1 -11 -11   31.85   13.34
   1 -11 -12   18.28   12.37
   2   0   0 7401.79 1332.85
  -2   0   0 8415.92 1514.86
   2   0   1  232.09   46.97
  -2   0  -1  331.11   63.98
  -2   0   2   75.84   18.57
   2   0  -2   94.17   22.21
   2   0   3  583.18  108.58
  -2   0   3  355.07   66.54
  -2   0  -3  631.13  117.90
   2   0   4 5931.97 1068.38
  -2   0   4 4730.82  852.40
   2   0  -4 4443.71  800.76
  -2   0  -4 5181.26  934.05
   2   0   5  622.44  115.32
  -2   0   5  586.61  108.71
   2   0  -5  565.53  104.84
  -2   0  -5  717.53  133.00
   2   0   6  181.43   39.12
  -2   0  -6  227.93   48.02
   2   0   7  628.76  118.77
  -2   0  -7  582.92  110.71
   2   0   8 1074.44  198.43
  -2   0   8 1160.32  212.23
   2   0  -8 1088.67  199.37
  -2   0  -8 1552.54  284.48
  -2   0   9  144.14   36.22
  -2   0  -9   15.88   27.34
  -2   0  10  712.26  133.81
   2   0 -10  773.89  146.43
  -2   0  11    5.66   24.92
   2   0 -11   23.30   23.70
  -2   0  12 1393.96  256.98
   2   0 -12 1302.56  240.26
   2   0 -13   37.22   32.00
  -2   0  14  326.63   87.19
   2   0 -14  311.09   83.50
  -2   0  15   22.46   63.27
   2   0 -15   22.77   58.77
  -2   0  16   -3.87  101.33
   2   0 -16   32.27   95.88
  -2   0  17  141.74  137.45
   2   0 -17   71.91  102.57
  -2   0  18   16.77  108.71
   2   0 -18   -3.89   83.69
  -2   0  19  328.47  123.33
   2   0 -19  212.47   91.69
  -2   0  20   55.21   63.46
   2   0 -20  135.40   58.37
  -2   0  21   83.71   62.48
   2   0 -21   32.40   42.62
  -2   0  22   -2.59   36.30
   2   0 -22   19.34   25.19
  -2   0  23    9.40   37.38
   2   0 -23   20.95   24.11
   2   0 -24   -5.28   19.42
   2   1   0 3932.69  708.57
  -2  -1   0 4314.63  777.32
   2  -1   0 3864.21  697.51
  -2   1   0 3066.08  553.95
   2  -1   1 1279.11  233.12
  -2   1   1 1579.66  286.59
   2   1  -1 1169.53  212.44
  -2  -1  -1 1098.15  199.48
   2   1   1 1511.70  273.68
  -2  -1   1 1268.57  230.09
   2  -1  -1 1615.49  293.17
  -2   1  -1  891.37  163.84
   2  -1   2   94.54   26.31
  -2   1   2   68.80   19.57
   2   1  -2  159.78   34.22
  -2  -1   2  122.17   28.40
   2  -1  -2   58.77   19.32
  -2   1  -2   69.99   22.51
   2  -1   3 1761.95  319.78
  -2   1   3 2041.16  369.03
   2   1  -3 1258.84  228.75
  -2  -1  -3 1742.45  315.30
   2   1   3 1898.65  343.23
  -2  -1   3 1181.39  214.89
   2  -1  -3 1244.61  226.11
  -2   1  -3 1896.80  344.28
   2  -1   4 4580.68  826.58
  -2   1   4 3582.37  646.15
  -2  -1  -4 3052.91  551.58
   2   1   4 2382.00  430.41
  -2  -1   4 3076.62  555.52
   2  -1  -4 3561.29  641.93
  -2   1  -4 4725.55  852.66
   2  -1   5  684.33  127.02
  -2   1   5  909.55  165.55
   2   1  -5  818.15  151.20
  -2  -1  -5  650.62  119.72
   2   1   5  616.90  113.24
  -2  -1   5 1071.81  197.16
   2  -1  -5 1035.73  188.44
  -2   1  -5  890.06  164.84
   2  -1   6  380.62   78.21
  -2   1   6  635.87  116.51
   2   1  -6  410.66   80.18
  -2  -1  -6  408.55   76.10
   2   1   6  408.28   75.81
   2  -1  -6  614.01  112.98
  -2   1  -6  506.54   99.88
   2  -1   7 1274.63  235.25
  -2   1   7 1462.71  264.99
   2   1  -7 1174.01  216.34
  -2  -1  -7 1652.63  300.55
   2   1   7 1280.69  232.70
  -2  -1   7 1120.28  206.83
   2  -1  -7 1492.74  270.52
  -2   1  -7 1206.94  223.21
  -2   1   8 1421.88  257.61
   2   1  -8 1577.29  288.69
  -2  -1  -8 1187.44  216.42
   2   1   8 1478.51  268.67
  -2  -1   8 1536.47  281.85
   2  -1  -8 1501.43  272.36
  -2   1  -8 1089.19  202.27
  -2   1   9  470.18   87.27
   2   1  -9  479.14   96.09
  -2  -1  -9  506.01   95.64
   2   1   9  811.83  150.86
   2  -1  -9  454.39   85.08
   2   1 -10 1663.43  307.40
  -2  -1 -10 1295.18  237.68
  -2  -1  10 1675.80  311.09
   2  -1 -10 1117.12  203.85
  -2   1  11 1198.25  219.24
   2   1 -11 1595.99  298.44
  -2  -1  11 1607.85  300.81
   2  -1 -11 1043.63  191.23
  -2   1  12 1147.15  211.99
   2   1 -12 1311.25  252.27
  -2  -1  12 1394.75  266.83
   2  -1 -12  963.54  177.88
  -2   1  13  116.61   42.15
   2   1 -13  141.06   80.10
  -2  -1  13   75.97   67.49
   2  -1 -13   55.05   27.66
  -2   1  14  613.22  120.80
   2   1 -14  548.42  132.10
  -2  -1  14  459.12  121.06
   2  -1 -14  659.83  128.02
  -2   1  15  269.99   68.70
   2   1 -15  403.28  115.32
  -2  -1  15  565.80  143.40
   2  -1 -15  297.12   69.12
  -2   1  16  251.17   73.60
   2   1 -16  404.60  159.75
  -2  -1  16  294.49  145.75
   2  -1 -16  138.85   53.26
  -2   1  17  273.68   92.75
   2   1 -17   94.70  126.47
  -2  -1  17  314.77  153.43
   2  -1 -17  178.09   58.66
  -2   1  18  237.99   93.98
   2   1 -18   23.71   99.46
  -2  -1  18  175.32  131.00
  -2   1  19   75.81   80.02
   2   1 -19  -38.51   75.91
  -2  -1  19   80.58  131.44
   2  -1 -19   34.19   53.21
  -2   1  20    6.27   45.20
   2   1 -20   -6.12   54.47
   2  -1 -20   33.06   35.85
  -2   1  21    6.02   40.01
   2   1 -21  -10.48   44.62
   2  -1 -21   -5.73   31.98
  -2   1  22   25.45   30.08
   2  -1 -22   -3.86   24.13
  -2   1  23   10.69   22.35
   2  -1 -23    3.40   22.24
   2  -1 -24   -0.43   16.72
   2   2   0 5397.25  972.24
  -2  -2   0 5771.29 1039.68
   2  -2   0 6817.02 1227.49
  -2   2   0 6387.67 1150.84
   2  -2   1 1755.36  317.41
  -2   2   1 2723.65  492.57
   2   2  -1 1839.91  333.48
  -2  -2  -1 2065.39  373.25
   2   2   1 2048.27  370.09
  -2  -2   1 1855.19  336.11
   2  -2  -1 2207.10  399.59
  -2   2  -1 2165.75  391.69
   2  -2   2  960.91  176.38
  -2   2   2 1192.19  218.10
  -2  -2  -2 1528.56  276.84
   2   2   2 1624.71  294.23
  -2  -2   2 1754.83  319.25
   2  -2  -2  942.48  172.93
  -2   2  -2 1224.59  224.06
   2  -2   3  209.04   46.15
  -2   2   3  291.33   56.55
   2  -2  -3  357.70   68.67
  -2   2  -3  235.15   50.50
   2  -2   4  605.84  115.48
  -2   2   4  294.75   55.79
   2   2  -4  216.60   51.05
  -2  -2  -4  296.86   56.11
   2   2   4  320.31   59.98
   2  -2   5 2598.00  472.03
   2   2  -5 2003.75  366.40
  -2  -2  -5 2154.16  388.79
   2   2   5 2124.92  383.52
   2  -2  -5 2272.69  410.39
  -2   2  -5 2663.07  484.93
   2  -2   6 2873.80  522.34
  -2   2   6 2295.61  414.08
   2   2  -6 2048.53  375.88
  -2  -2  -6 2652.53  478.87
   2   2   6 2002.70  361.92
  -2  -2   6 2663.07  487.04
   2  -2  -6 2049.06  369.82
  -2   2  -6 3289.97  597.67
  -2   2   7 3237.30  583.18
   2   2  -7 3706.16  675.38
  -2  -2  -7 2721.01  490.73
   2   2   7 3648.21  657.46
  -2  -2   7 4696.57  854.24
   2  -2  -7 2755.26  496.79
  -2   2  -7 3363.73  610.85
  -2   2   8  102.89   22.31
   2   2  -8   20.85   59.48
   2   2   8  182.25   36.40
  -2  -2   8   74.36   58.42
   2  -2  -8   64.51   17.12
  -2   2   9  263.67   50.47
   2   2  -9  281.32   84.05
  -2  -2  -9  381.68   72.12
   2   2   9  345.60   65.27
  -2  -2   9  369.82   97.91
   2  -2  -9  363.50   68.28
  -2   2  10  210.41   42.20
   2   2 -10  161.39   69.36
   2   2  10  143.38   31.50
  -2  -2  10  692.76  149.33
   2  -2 -10  180.80   37.40
  -2   2  11  593.20  109.74
   2   2 -11  391.42   98.73
  -2  -2 -11  624.54  116.56
  -2  -2  11  382.73   99.73
   2  -2 -11  514.97   96.25
  -2   2  12  224.64   45.70
   2   2 -12   20.63   62.03
  -2  -2  12  196.84   82.63
   2  -2 -12  200.98   42.12
  -2   2  13   45.75   24.97
   2   2 -13  -29.08   72.33
  -2  -2  13   43.36   85.95
   2  -2 -13   34.37   20.14
  -2   2  14  115.77   35.82
   2   2 -14   52.05   77.13
   2  -2 -14   72.65   25.60
  -2   2  15  131.81   47.36
   2   2 -15  -57.56  102.55
   2  -2 -15  115.98   35.67
  -2   2  16  433.05  101.36
   2  -2 -16  278.42   62.98
  -2   2  17  500.48  110.58
   2  -2 -17  654.58  130.13
  -2   2  18   75.55   58.92
   2  -2 -18   92.72   45.86
  -2   2  19   43.67   51.60
   2  -2 -19   48.05   39.27
  -2   2  20  -12.07   45.23
   2  -2 -20   37.72   28.71
  -2   2  21    3.44   41.22
   2  -2 -21   -2.95   25.80
  -2   2  22   -1.98   32.64
  -2   2  23   -5.06   20.52
   2  -2 -23   11.33   16.78
   2  -2 -24    5.09   17.88
   2   3   0  283.43   59.58
   2  -3   0  141.11   31.77
  -2   3   0  163.81   37.98
   2  -3   1 1641.30  298.44
  -2   3   1 1446.64  263.19
  -2  -3  -1 1192.45  219.84
   2  -3  -1 1157.69  210.97
  -2   3  -1 1322.84  242.16
   2  -3   2  815.25  150.91
  -2   3   2  800.50  147.30
   2   3  -2 1506.70  280.79
  -2  -3  -2 1109.48  202.61
   2   3   2 1054.96  192.31
  -2  -3   2 1473.77  275.79
   2  -3  -2  942.74  172.50
  -2   3  -2  743.61  138.98
   2  -3   3 2306.14  418.82
  -2   3   3 1803.03  326.89
  -2  -3  -3 2815.84  507.85
   2   3   3 2177.33  393.00
   2  -3  -3 1878.10  340.33
  -2   3  -3 1726.12  315.57
   2  -3   4 3384.80  612.16
  -2   3   4 4088.11  737.02
   2   3  -4 6390.30 1160.32
  -2  -3  -4 4417.36  795.49
   2   3   4 4059.13  730.96
  -2  -3   4 5555.29 1008.86
   2  -3  -4 4404.19  794.44
  -2   3  -4 4815.11  870.30
  -2   3   5  529.19   97.86
   2   3  -5  417.24  101.91
  -2  -3  -5  350.07   65.59
   2   3   5  324.52   60.24
  -2  -3   5  325.05   88.58
   2  -3  -5  502.58   92.90
  -2   3  -5  603.47  118.51
  -2   3   6  175.93   34.59
   2   3  -6  244.58   83.08
  -2  -3  -6  166.42   33.06
   2   3   6  203.48   38.96
  -2  -3   6  166.08   69.70
   2  -3  -6  169.76   33.53
  -2   3  -6   87.43   35.61
  -2   3   7  610.32  111.42
   2   3  -7  311.35   94.30
   2   3   7  534.99   97.83
  -2  -3   7  364.82  109.21
   2  -3  -7  550.53  100.65
  -2   3   8  143.56   28.61
   2   3  -8   58.03   73.10
  -2  -3  -8  254.32   48.23
  -2  -3   8   13.20   75.15
   2  -3  -8  119.04   23.94
  -2   3   9  199.37   38.46
   2   3  -9  -51.60   71.04
  -2  -3  -9  262.48   49.20
   2   3   9  215.65   40.33
   2  -3  -9  282.64   53.47
  -2   3  10  405.39   75.47
   2   3  10  557.10  102.07
   2  -3 -10  456.22   84.84
  -2   3  11  102.31   23.20
  -2  -3 -11  120.22   26.27
   2   3  11   77.15   20.16
   2  -3 -11  124.41   27.08
  -2   3  12  209.88   42.91
  -2  -3 -12  173.85   36.22
   2  -3 -12  146.51   31.45
  -2   3  13  443.58   84.48
   2  -3 -13  260.32   52.29
  -2   3  14  804.98  149.30
   2  -3 -14  718.58  134.24
  -2   3  15  129.57   34.16
   2  -3 -15  195.92   44.36
  -2   3  16   87.03   32.61
   2  -3 -16   76.55   27.29
  -2   3  17   66.22   37.01
  -2   3  18  103.73   50.13
   2  -3 -18   47.89   26.84
  -2   3  19   74.31   37.77
   2  -3 -19  131.44   36.25
  -2   3  20   76.26   41.57
   2  -3 -20   68.30   28.61
  -2   3  21   79.44   37.59
   2  -3 -21   27.92   23.29
  -2   3  22   12.59   28.69
   2  -3 -22    7.74   20.86
  -2   3  23   16.58   20.48
   2  -3 -23    3.40   14.74
   2   4   0  538.94  119.25
  -2  -4   0  538.94  117.90
   2  -4   0  752.04  139.11
  -2   4   0  714.37  132.87
   2  -4   1  211.23   42.07
  -2   4   1  439.37   83.53
   2   4  -1  234.33   79.81
  -2  -4  -1  165.34   63.69
   2   4   1  322.94   82.05
  -2  -4   1   87.66   63.88
   2  -4  -1  213.47   42.88
  -2   4  -1  245.21   52.68
   2  -4   2  947.49  176.11
  -2   4   2  823.42  151.15
   2   4  -2  492.57  115.19
  -2  -4  -2 1225.91  230.93
   2   4   2 1186.65  222.16
   2  -4  -2  771.78  141.38
  -2   4  -2  797.34  151.25
  -2   4   3  459.64   86.03
  -2  -4  -3  338.75   73.97
   2   4   3  505.22   97.78
   2  -4  -3  423.04   78.94
  -2   4  -3  234.12   55.37
   2  -4   4  832.64  156.49
  -2   4   4  903.49  165.02
  -2  -4  -4  722.80  134.74
   2   4   4  876.88  161.54
   2  -4  -4  905.60  165.07
  -2   4  -4 1614.43  297.91
  -2   4   5 3118.76  562.64
  -2  -4  -5 3448.02  622.44
   2   4   5 3711.43  669.32
   2  -4  -5 2778.96  501.53
  -2   4  -5 2412.56  440.16
  -2   4   6 1000.43  182.25
  -2  -4  -6 1081.03  196.13
   2   4   6 1086.03  196.71
   2  -4  -6 1368.67  248.53
  -2   4   7 1023.08  186.15
  -2  -4  -7  937.47  170.08
   2   4   7  882.94  160.23
   2  -4  -7 1040.99  188.99
  -2   4   8 1036.52  188.23
  -2  -4  -8  674.32  122.65
  -2   4   9  590.03  108.26
   2  -4  -9  554.48  101.52
  -2   4  10  352.71   65.85
  -2  -4 -10  334.27   61.08
   2   4  10  307.14   56.37
   2  -4 -10  303.45   56.61
  -2   4  11   70.65   18.72
  -2  -4 -11  103.76   20.98
   2   4  11   74.28   17.06
   2  -4 -11  127.49   26.19
  -2   4  12  240.05   47.10
  -2  -4 -12  196.40   37.38
   2   4  12  194.76   37.85
   2  -4 -12  126.33   25.83
  -2   4  13  480.72   89.53
  -2  -4 -13  285.53   54.29
   2  -4 -13  458.06   85.48
  -2   4  14  301.34   58.61
   2  -4 -14  336.11   63.67
  -2   4  15  177.27   39.51
   2  -4 -15  119.30   28.13
  -2   4  16  113.29   33.82
   2  -4 -16  144.62   33.43
  -2   4  17   89.45   28.08
   2  -4 -17   87.16   26.34
  -2   4  18   48.60   25.29
   2  -4 -18   66.14   24.57
  -2   4  19   93.22   36.96
   2  -4 -19   49.97   22.13
  -2   4  20   90.69   35.14
   2  -4 -20   52.68   26.84
  -2   4  21   43.20   31.19
   2  -4 -21   41.46   19.77
  -2   4  22    8.76   20.43
   2  -4 -22   -0.06   13.65
   2  -4 -23    2.89   13.54
   2  -5   0 1113.96  203.88
  -2   5   0  844.23  155.72
   2  -5   1 1756.41  320.04
  -2   5   1 1814.89  329.53
   2  -5  -1 1627.87  295.54
  -2   5  -1 1825.95  334.01
   2  -5   2  832.64  155.54
  -2   5   2  963.02  176.35
   2  -5  -2  943.27  172.64
  -2   5  -2 1189.55  221.63
   2  -5   3 1418.46  260.38
  -2   5   3  957.76  175.11
   2  -5  -3 1127.39  205.09
  -2   5  -3 1412.66  261.53
  -2   5   4   92.67   23.09
  -2  -5  -4   85.05   61.27
   2   5   4  156.86   67.06
   2  -5  -4   66.62   17.61
  -2   5  -4   75.10   33.85
  -2  -5  -5  162.94   63.64
   2   5   5   99.96   54.00
   2  -5  -5  160.20   32.29
  -2   5   6  163.36   34.40
  -2  -5  -6  203.67   65.40
   2   5   6  439.63   92.30
   2  -5  -6  237.62   45.81
  -2   5   7  250.22   48.94
  -2  -5  -7  422.77   86.24
   2   5   7  319.25   63.80
   2  -5  -7  371.40   69.30
  -2   5   8  772.57  141.69
  -2  -5  -8 1124.49  205.54
   2   5   8 1289.12  234.46
  -2   5   9  349.02   66.25
  -2  -5  -9  551.85  101.31
   2   5   9  418.56   76.84
   2  -5  -9  342.44   63.85
  -2  -5 -10  103.94   22.31
   2   5  10   79.81   17.65
   2  -5 -10  122.70   25.10
  -2   5  11  781.53  142.77
   2  -5 -11  917.45  166.79
  -2   5  12   96.64   21.47
  -2  -5 -12  119.69   22.43
   2   5  12  160.49   29.82
   2  -5 -12  128.20   26.60
  -2   5  13  147.91   30.85
  -2  -5 -13   90.01   17.36
   2   5  13  103.65   21.16
   2  -5 -13  130.07   26.66
  -2   5  14  467.55   86.13
  -2  -5 -14  463.07   84.66
   2  -5 -14  410.13   76.31
  -2   5  15  159.83   34.77
   2  -5 -15  209.65   41.80
  -2   5  16   46.89   17.30
   2  -5 -16   68.17   18.72
  -2   5  17   70.51   23.69
   2  -5 -17   59.00   17.08
  -2   5  18   45.12   23.55
   2  -5 -18   31.66   16.53
  -2   5  19   35.22   24.53
   2  -5 -19   20.07   17.57
  -2   5  20    5.33   22.43
   2  -5 -20   -0.84   19.41
  -2   5  21   31.19   18.72
   2  -5 -21   30.13   16.78
   2  -5 -22   13.55   15.07
   2  -6   0  174.27   38.67
  -2   6   0  184.25   46.47
   2  -6   1  520.76   99.23
  -2   6   1  588.19  111.63
   2  -6  -1  428.57   81.74
  -2   6  -1  699.88  134.32
   2  -6   2  435.42   84.90
  -2   6   2  744.40  138.19
   2  -6  -2  671.16  123.51
  -2   6  -2  471.24   93.96
  -2   6   3  215.86   45.60
   2  -6  -3  261.11   51.36
  -2   6   4  161.52   35.40
   2  -6  -4   89.80   19.92
  -2   6   5  700.67  129.20
   2  -6  -5  779.69  142.48
  -2   6   6  421.72   79.26
   2  -6  -6  371.67   69.17
  -2   6   7  576.07  106.81
   2  -6  -7  616.90  113.16
  -2   6   8  197.53   40.35
   2  -6  -8  287.11   54.87
  -2   6   9  244.61   48.39
   2   6   9   31.71   78.29
   2  -6  -9  225.06   43.44
  -2   6  10  260.11   50.76
  -2  -6 -10   54.58   78.29
   2   6  10  261.35   89.19
   2  -6 -10  350.87   66.19
  -2   6  11  516.55   95.91
  -2  -6 -11  636.14  142.80
   2   6  11  532.88  101.52
   2  -6 -11  354.54   66.09
   2   6  12  238.47   44.65
   2  -6 -12  257.74   48.86
  -2   6  13   43.57   17.03
   2  -6 -13   37.25   11.84
  -2   6  14  436.47   81.45
   2   6  14  401.43   72.78
   2  -6 -14  447.54   82.58
  -2   6  15  125.28   27.66
   2  -6 -15   76.65   16.91
  -2   6  16   71.75   20.57
   2  -6 -16  139.11   28.87
  -2   6  17   95.20   25.44
   2  -6 -17   87.32   20.71
  -2   6  18   33.87   17.10
   2  -6 -18    5.67   13.86
  -2   6  19    6.39   15.86
   2  -6 -19    3.55   12.46
  -2   6  20    2.32   17.99
   2  -6 -20    5.35   11.85
   2  -6 -21   39.88   17.21
   2  -7   0  378.52   73.04
  -2   7   0  209.75   49.68
   2  -7   1  237.57   49.10
  -2   7   1  537.62  104.57
   2  -7  -1  325.05   62.24
  -2   7  -1  367.72   75.23
  -2   7   2  293.44   60.87
   2  -7  -2  263.93   52.84
  -2   7  -2  137.08   37.22
  -2   7   3   83.26   25.89
   2  -7  -3  117.96   27.71
  -2   7   4  218.03   46.12
   2  -7  -4  203.56   41.09
  -2   7   5  529.72   98.04
   2  -7  -5  769.15  140.93
  -2   7   6  181.57   37.80
   2  -7  -6  167.13   34.93
  -2   7   7   33.64   14.33
   2  -7  -7   80.23   19.22
  -2   7   8   94.54   23.50
   2  -7  -8   81.79   19.75
  -2   7   9  141.19   30.45
   2  -7  -9  147.67   30.21
  -2   7  10  253.26   49.55
   2  -7 -10  213.36   41.70
  -2   7  11  324.26   62.72
   2  -7 -11  375.88   70.01
  -2   7  12   50.89   18.95
   2  -7 -12  140.64   29.21
  -2   7  13  197.98   40.56
   2  -7 -13  131.50   26.92
   2   7  14   32.66   21.11
   2  -7 -14   46.86   13.73
  -2   7  15  126.31   29.03
  -2   7  16   25.18   15.99
   2  -7 -16   34.22   12.00
  -2   7  17   32.29   14.57
   2  -7 -17   46.18   13.77
  -2   7  18   82.32   22.41
   2  -7 -18   54.47   15.57
  -2   7  19   64.38   20.02
   2  -7 -19   87.43   21.04
   2  -7 -20   19.42   11.52
   2  -8   0  418.82   82.95
  -2   8   0  478.35   99.99
  -2   8   1  478.87   99.59
   2  -8  -1  470.18   91.98
  -2   8  -1  223.32   58.00
  -2   8   2   73.07   36.82
   2  -8  -2   84.40   30.05
  -2   8   3   75.20   30.53
   2  -8  -3   82.34   27.55
  -2   8   4   29.61   17.30
   2  -8  -4   66.67   21.02
  -2   8   5   72.41   24.69
   2  -8  -5   72.73   20.63
  -2   8   6  104.73   28.55
   2  -8  -6  133.79   29.03
  -2   8   7  191.37   41.33
   2  -8  -7  246.05   47.49
  -2   8   8  649.31  120.35
   2  -8  -8  743.87  136.00
  -2   8   9   48.57   18.06
   2  -8  -9   37.25   12.72
  -2   8  10   72.52   20.47
   2  -8 -10   50.94   13.71
  -2   8  11  280.53   55.18
   2  -8 -11  244.84   46.70
  -2   8  12   39.51   17.15
   2  -8 -12   63.43   17.32
  -2   8  13   42.62   15.54
   2  -8 -13   66.85   16.49
  -2   8  14   39.96   16.73
   2  -8 -14   61.35   15.59
  -2   8  15   58.63   18.61
   2  -8 -15   29.45   11.02
   2  -8 -16   14.80    9.64
  -2   8  17   15.01   15.58
   2  -8 -17    6.79   10.13
   2  -8 -18   73.10   18.39
  -2   9   0   33.74   28.00
  -2   9   1  143.51   43.70
   2  -9  -1  300.29   59.90
  -2   9   2  133.29   39.67
   2  -9  -2  138.24   32.43
  -2   9   3  126.36   33.35
   2  -9  -3  130.97   31.03
  -2   9   4  135.74   36.90
   2  -9  -4   95.25   25.70
  -2   9   5  202.14   44.49
   2  -9  -5  300.81   57.95
  -2   9   6   76.78   24.47
   2  -9  -6   44.70   13.29
  -2   9   7   28.42   18.64
   2  -9  -7   14.08   11.60
  -2   9   8   66.17   17.93
   2  -9  -8   79.84   19.07
  -2   9   9   74.47   22.43
   2  -9  -9   71.57   16.49
  -2   9  10    8.57   15.27
   2  -9 -10   19.84   10.85
  -2   9  11   38.56   16.64
   2  -9 -11   14.26    9.05
  -2   9  12  142.35   31.32
   2  -9 -12  133.02   27.05
  -2   9  13  129.47   29.82
   2  -9 -13  150.25   30.27
  -2   9  14   37.96   15.04
   2  -9 -14   36.19   13.43
  -2   9  15   31.16   17.47
   2  -9 -15   37.09   12.86
   2  -9 -16   29.13   12.41
  -2  10   1   17.18   24.92
  -2  10   2   53.34   30.37
   2 -10  -2   33.93   16.91
  -2  10   3   -0.19   27.45
   2 -10  -3   38.14   16.90
  -2  10   4   10.27   20.30
   2 -10  -4   40.64   16.66
  -2  10   5   67.35   26.97
   2 -10  -5   69.62   17.48
  -2  10   6   63.30   24.18
   2 -10  -6   65.06   18.73
  -2  10   7   36.59   19.44
   2 -10  -7   46.33   15.06
  -2  10   8   44.94   19.61
   2 -10  -8   31.87   12.98
  -2  10   9   28.92   19.03
   2 -10  -9   30.19   11.89
  -2  10  10   61.37   19.96
   2 -10 -10   14.20   11.40
  -2  10  11  103.99   25.83
   2 -10 -11   27.74   12.69
  -2  10  12   11.88   14.57
   2 -10 -12   13.62    9.50
   2 -10 -13   69.96   17.17
  -2  11   2    9.31   20.02
  -2  11   3    4.15   22.62
   2 -11  -3    2.74   11.39
  -2  11   4   15.73   24.22
   2 -11  -4   12.09   13.77
  -2  11   5   -3.52   19.71
   2 -11  -5   36.17   15.65
  -2  11   6   -2.33   20.35
   2 -11  -6   12.38   13.01
  -2  11   7    2.82   19.53
   2 -11  -7   22.37   13.91
  -2  11   8    6.37   15.60
   2 -11  -8   48.15   16.33
   2 -11  -9   10.31    9.33
   2 -11 -10    6.55   12.18
   3   0   1 1195.35  218.55
  -3   0   1 1021.76  186.78
   3   0  -1  664.31  122.88
  -3   0  -1 1099.99  201.06
   3   0   2 2430.74  440.69
  -3   0   2 1924.99  349.02
   3   0  -2 2162.59  391.42
  -3   0  -2 2142.83  388.79
   3   0   3 1054.96  193.87
  -3   0   3 1108.69  202.75
   3   0  -3 1212.21  221.48
  -3   0  -3  880.57  163.18
   3   0   4 1151.89  211.02
  -3   0   4  862.13  158.96
   3   0  -4  690.66  127.91
  -3   0  -4 1178.49  216.05
   3   0   5 2507.12  453.59
  -3   0   5 2855.35  516.55
   3   0  -5 3166.18  572.38
  -3   0  -5 2122.81  384.31
   3   0   6  300.81   59.27
  -3   0   6  210.94   45.86
   3   0  -6  272.10   54.89
  -3   0  -6  464.12   88.66
   3   0   7   98.28   26.26
  -3   0   7  121.33   31.95
   3   0  -7  117.38   30.50
  -3   0  -7  175.32   39.54
   3   0   8  382.73   74.73
  -3   0   8  357.44   70.41
   3   0  -8  465.70   89.85
  -3   0  -8  377.46   75.18
   3   0   9   34.51   19.88
  -3   0  -9   65.40   25.14
   3   0  10  724.90  135.21
  -3   0  10  615.32  118.25
   3   0 -10  679.86  128.86
  -3   0 -10  627.97  117.35
   3   0  11   49.28   26.95
  -3   0  11  144.88   40.80
  -3   0 -11   65.75   27.50
   3   0  12  167.74   42.54
  -3   0  12  211.62   55.92
   3   0 -12  160.12   45.31
  -3   0 -12  234.67   51.87
   3   0  13  582.39  113.27
   3   0 -13  983.30  187.47
  -3   0 -13  561.32  111.98
   3   0 -14  986.46  191.89
  -3   0  15   60.82   62.19
   3   0 -15   29.63   60.85
  -3   0  16   95.78   70.41
   3   0 -16  131.55   62.53
  -3   0  17   64.14   59.03
   3   0 -17   30.71   52.58
  -3   0  18   80.60   46.76
   3   0 -18   85.34   41.43
   3   0 -19    8.46   34.51
  -3   0  20    1.67   33.19
   3   0 -20   22.31   29.32
  -3   0  21   13.62   27.61
  -3   0  22   -5.22   18.95
   3   0 -22    7.28   17.25
   3   1   0  146.22   31.71
   3  -1   0  316.36   63.43
  -3   1   0  250.16   52.08
   3  -1   1  746.50  139.77
  -3   1   1  753.09  138.90
   3   1  -1 1026.51  187.81
  -3  -1  -1  821.84  151.12
   3   1   1  907.18  166.37
  -3  -1   1  945.90  173.77
   3  -1  -1 1151.63  210.65
  -3   1  -1  789.70  147.17
   3  -1   2 1989.00  361.39
  -3   1   2 2040.63  369.82
   3   1  -2 1588.35  288.69
   3   1   2 1390.27  253.05
  -3  -1   2 1614.43  294.23
   3  -1  -2 2023.51  366.66
  -3   1  -2 1893.91  344.54
   3  -1   3 1234.86  225.74
  -3   1   3  922.20  169.95
   3   1  -3  875.30  161.25
  -3  -1  -3 1172.17  213.47
   3   1   3 1056.80  193.29
  -3  -1   3  694.87  129.05
  -3   1  -3 1111.06  203.30
   3  -1   4  543.94  102.04
  -3   1   4  523.92   97.72
   3   1  -4  530.51  100.39
  -3  -1  -4  456.22   86.64
   3   1   4  455.17   86.32
  -3  -1   4  512.86   97.36
   3  -1  -4  442.00   82.58
  -3   1  -4  371.67   73.02
   3  -1   5 1191.66  217.71
  -3   1   5 1065.48  194.92
   3   1  -5  983.30  181.35
  -3  -1  -5  863.98  159.44
   3   1   5 1065.48  194.76
  -3  -1   5  898.49  166.34
   3  -1  -5 1071.02  195.55
  -3   1  -5  850.81  155.59
   3  -1   6  144.22   33.77
  -3   1   6  231.04   47.23
  -3  -1  -6  223.66   46.89
   3   1   6  171.74   36.67
  -3  -1   6  496.26   95.14
   3  -1  -6  243.76   49.20
  -3   1  -6  210.46   45.23
   3  -1   7  286.85   58.79
  -3   1   7  259.48   51.44
   3   1  -7  337.96   67.14
  -3  -1   7  496.52   97.36
   3  -1  -7  315.30   61.32
  -3   1  -7  189.57   43.59
   3  -1   8  245.48   53.16
  -3   1   8   93.27   24.91
   3   1  -8  169.13   40.14
  -3  -1  -8  198.66   42.33
   3   1   8  118.30   25.09
  -3  -1   8  192.66   48.41
   3  -1  -8  120.14   28.58
  -3   1  -8  232.30   50.44
   3  -1   9   94.43   31.03
   3   1  -9  202.59   52.84
  -3  -1  -9  133.53   31.50
   3   1   9  121.62   28.16
  -3  -1   9   93.51   44.02
  -3   1  -9   57.63   26.29
  -3   1  10   39.04   22.37
   3   1 -10  114.27   45.23
  -3  -1 -10   40.72   19.22
   3   1  10   34.69   16.78
  -3  -1  10  103.18   48.18
   3  -1 -10   36.11   21.85
   3  -1  11  273.42   58.85
  -3   1  11   52.08   25.18
   3   1 -11  134.03   52.44
  -3  -1 -11   70.51   24.08
   3   1  11   97.36   25.55
  -3  -1  11  104.02   48.68
   3  -1 -11   99.44   30.79
  -3   1 -11  114.27   37.25
   3  -1  12 1195.35  221.48
  -3   1  12  674.06  127.65
   3   1 -12  951.17  185.02
  -3  -1  12  698.56  141.01
   3  -1 -12  848.71  158.65
  -3   1 -12 1292.28  239.78
  -3   1  13   98.41   38.35
   3   1 -13   65.46   52.21
  -3  -1 -13  119.48   33.37
  -3  -1  13   55.53   55.53
   3  -1 -13   80.87   30.37
  -3   1  14   89.82   38.80
   3   1 -14  334.01   89.14
  -3  -1 -14   88.90   35.11
   3   1  14   75.78   30.56
  -3  -1  14  275.52   85.45
   3   1 -15  158.83   72.73
   3  -1 -15  369.03   78.00
  -3   1  16  198.72   69.67
   3   1 -16  184.36   89.74
  -3  -1  16  237.49   99.86
   3  -1 -16  173.35   54.39
  -3   1  17   39.14   62.24
   3   1 -17  -14.18   69.46
  -3  -1  17   54.16   75.15
   3  -1 -17   57.61   38.88
  -3   1  18    8.80   36.32
   3   1 -18  -24.82   39.01
  -3  -1  18   33.93   53.34
   3  -1 -18   13.17   27.79
  -3   1  19  222.95   59.69
   3   1 -19   -5.27   36.67
  -3  -1  19   12.95   47.04
   3  -1 -19  108.26   45.07
  -3   1  20  -28.11   32.14
   3   1 -20    1.55   28.63
  -3  -1  20   16.44   38.98
   3  -1 -20   31.93   31.48
  -3   1  21   31.90   30.69
   3   1 -21    6.15   26.87
  -3  -1  21    2.48   29.48
   3  -1 -21   38.85   27.08
  -3   1  22   24.28   22.10
   3   1 -22    9.49   20.22
  -3  -1  22   -3.22   22.01
   3  -1 -22    1.17   18.88
   3   2   0 2295.34  415.66
  -3  -2   0 1996.90  362.18
   3  -2   0 1592.83  290.01
  -3   2   0 1796.71  327.16
   3  -2   1  962.49  176.14
  -3   2   1  713.05  133.26
   3   2  -1  864.50  159.52
  -3  -2  -1  909.29  167.10
   3   2   1  889.00  163.13
  -3  -2   1  979.35  180.22
   3  -2  -1 1118.17  205.22
  -3   2  -1 1265.41  231.91
   3  -2   2  499.42   94.35
  -3   2   2  661.68  123.07
   3   2  -2  451.75   87.40
  -3  -2  -2  509.70   96.07
  -3  -2   2  416.98   80.81
   3  -2  -2  598.99  111.37
  -3   2  -2  537.09  101.65
   3  -2   3  718.05  131.39
   3   2  -3 1023.87  188.63
  -3  -2  -3 1156.90  211.07
   3   2   3  725.69  133.34
  -3  -2   3  851.61  157.57
   3  -2  -3 1269.36  230.88
  -3   2  -3 1110.00  203.69
   3  -2   4  211.91   45.28
  -3   2   4  147.65   31.69
  -3  -2  -4   89.32   23.22
   3  -2  -4  170.00   34.98
  -3   2  -4  230.30   49.55
   3  -2   5  231.83   49.20
  -3   2   5  215.97   43.20
   3   2  -5  242.39   53.26
  -3  -2  -5  197.00   39.93
   3   2   5  240.92   47.60
  -3  -2   5  235.33   54.37
   3  -2  -5  267.09   51.60
  -3   2  -5  255.05   54.10
   3  -2   6  365.61   71.91
  -3   2   6  392.48   73.65
   3   2  -6  616.64  119.98
  -3  -2  -6  326.63   61.90
   3   2   6  443.06   83.16
  -3  -2   6  428.83   89.66
   3  -2  -6  404.86   75.55
  -3   2  -6  365.08   72.75
   3  -2   7  661.42  123.33
  -3   2   7  717.53  131.87
   3   2  -7  685.65  134.32
  -3  -2  -7 1063.38  194.66
   3   2   7  661.94  121.88
  -3  -2   7  462.54  101.60
   3  -2  -7  679.59  124.91
  -3   2  -7  653.26  122.80
   3  -2   8  239.15   54.08
  -3   2   8  317.94   61.37
   3   2  -8  343.23   83.05
  -3  -2  -8  252.63   50.92
   3   2   8  214.71   42.80
  -3  -2   8  224.74   62.51
   3  -2  -8  219.74   43.04
  -3   2  -8  166.79   40.51
  -3   2   9  107.81   26.18
   3   2  -9   84.92   44.91
  -3  -2  -9  129.26   30.29
   3   2   9  169.71   34.69
  -3  -2   9   84.34   47.91
   3  -2  -9  209.33   42.25
  -3   2  10   42.25   17.33
  -3  -2 -10   32.45   13.68
   3   2  10   63.48   17.30
   3  -2 -10   51.73   17.77
  -3   2 -10  159.44   40.04
   3  -2  11  273.68   59.08
  -3   2  11  222.08   46.18
   3   2 -11  182.44   68.09
  -3  -2 -11  325.31   63.38
   3   2  11  447.27   84.19
  -3  -2  11  288.17   86.69
   3  -2 -11  241.84   49.18
  -3   2 -11  429.36   86.64
  -3   2  12  512.59   98.88
   3   2 -12  454.12  126.20
  -3  -2 -12  500.74   93.88
   3   2  12  577.13  107.08
  -3  -2  12  447.54  122.65
   3  -2 -12  773.36  143.67
  -3   2  13  212.94   51.58
   3   2 -13  162.18   95.96
  -3  -2 -13  103.15   26.97
   3   2  13  118.14   32.74
  -3  -2  13  433.84  142.32
   3  -2 -13  172.93   42.94
  -3   2  14  229.35   51.89
   3   2 -14  315.83  136.79
  -3  -2 -14  270.52   57.53
   3   2  14  167.52   42.36
  -3  -2  14  504.16  165.44
   3  -2 -14  265.51   59.27
  -3   2  15  259.30   57.77
   3   2 -15  364.55  139.93
  -3  -2 -15  282.90   58.13
   3   2  15  289.22   58.63
  -3  -2  15  389.84  145.22
   3  -2 -15  278.16   61.03
  -3   2  16   41.86   35.69
   3   2 -16  196.08  115.37
  -3  -2  16  170.48  117.19
   3  -2 -16   34.35   25.06
  -3   2  17   18.21   29.32
   3   2 -17   41.93   66.59
  -3  -2  17    8.04   68.22
   3  -2 -17   22.28   24.35
  -3   2  18   37.69   37.06
   3   2 -18   34.77   49.76
  -3  -2  18   30.85   61.87
   3  -2 -18   36.59   23.29
  -3   2  19    7.39   36.35
   3   2 -19    2.31   32.58
  -3  -2  19    2.88   46.70
   3  -2 -19   21.23   23.17
  -3   2  20   11.87   30.69
   3   2 -20   10.20   30.61
  -3  -2  20   27.32   41.14
   3  -2 -20   69.99   30.32
  -3   2  21   33.74   29.95
   3   2 -21   10.59   17.95
  -3  -2  21   10.59   25.29
   3  -2 -21    6.74   19.91
   3   2 -22    6.35   15.75
  -3  -2  22    7.70   29.32
   3  -2 -22   29.95   19.21
  -3  -3   0  509.43   97.01
   3  -3   0  282.37   55.37
  -3   3   0  294.23   58.92
   3  -3   1 1044.16  190.97
  -3   3   1 1039.15  190.55
   3   3  -1  832.90  155.06
  -3  -3  -1 1032.83  189.92
   3   3   1 1165.32  213.20
  -3  -3   1 1093.94  201.88
   3  -3  -1 1307.56  237.89
  -3   3  -1 1174.27  214.94
   3  -3   2 1317.83  240.34
  -3   3   2 1127.65  206.33
   3   3  -2 1698.46  310.82
  -3  -3  -2 1881.53  341.65
   3   3   2 2129.13  385.89
  -3  -3   2 1591.51  292.65
   3  -3  -2 1044.68  190.97
  -3   3  -2 1572.28  286.59
   3  -3   3  726.48  135.42
  -3   3   3  683.02  126.62
   3   3  -3  898.49  170.55
  -3  -3  -3  732.54  135.79
   3   3   3  855.82  157.36
  -3  -3   3  802.34  153.88
   3  -3  -3  920.62  169.66
  -3   3  -3  592.67  112.06
   3  -3   4  495.47   95.22
  -3   3   4  475.71   89.24
   3   3  -4  424.62   91.35
  -3  -3  -4  477.82   90.16
   3   3   4  508.91   94.77
  -3  -3   4  432.26   91.48
   3  -3  -4  580.29  107.47
  -3   3  -4  609.53  115.80
   3  -3   5  191.39   43.30
  -3   3   5  275.26   53.87
   3   3  -5  287.38   71.67
   3   3   5  277.63   53.39
  -3  -3   5  350.07   79.29
   3  -3  -5  259.06   50.02
  -3   3  -5  191.05   43.86
   3  -3   6   98.15   30.63
  -3   3   6   23.07   12.11
   3   3  -6   39.06   38.96
  -3  -3  -6   62.11   19.03
   3   3   6   31.56   13.78
  -3  -3   6   68.64   42.28
   3  -3  -6   38.38   13.01
  -3   3  -6   92.46   27.29
   3  -3   7  439.63   86.42
  -3   3   7  317.15   59.90
   3   3  -7  247.79   71.62
   3   3   7  251.01   48.65
  -3  -3   7  214.68   74.57
   3  -3  -7  308.45   58.08
  -3   3  -7  442.00   87.72
   3  -3   8  127.39   35.32
  -3   3   8  135.37   28.79
  -3  -3  -8  134.08   28.40
   3   3   8  174.06   35.90
  -3  -3   8    7.54   64.01
  -3   3  -8  132.26   33.08
   3  -3   9  133.79   35.51
  -3   3   9  202.22   40.64
   3   3  -9  259.64   90.69
  -3  -3  -9  192.29   39.72
   3   3   9  177.72   35.38
  -3  -3   9  247.27   99.46
   3  -3  -9  167.39   33.66
  -3   3  -9  434.89   86.79
   3  -3  10   21.30   21.45
  -3   3  10   60.11   17.41
   3   3 -10  103.68   89.51
  -3  -3 -10   82.24   21.91
   3   3  10   36.25   11.60
  -3  -3  10  190.81  104.76
   3  -3 -10   59.08   16.74
  -3   3 -10   30.08   24.38
  -3   3  11  125.36   28.53
   3   3 -11  132.02  125.54
  -3  -3 -11  120.14   27.92
   3   3  11  142.53   28.74
  -3  -3  11  366.92  168.45
   3  -3 -11  194.32   39.93
  -3   3  12   70.75   19.72
   3   3 -12  171.29  174.64
  -3  -3 -12   31.79   16.56
   3   3  12    7.59   13.19
  -3  -3  12  207.62  199.29
   3  -3 -12   52.79   17.71
  -3   3  13  158.33   34.59
   3   3 -13  410.13  206.80
  -3  -3 -13  122.46   29.24
   3   3  13   81.10   21.58
  -3  -3  13  289.22  201.61
   3  -3 -13  100.89   24.52
  -3   3  14  249.77   51.94
   3   3 -14  243.60  151.64
  -3  -3 -14  370.35   69.94
   3   3  14  412.50   78.26
  -3  -3  14  300.29  149.78
   3  -3 -14  237.68   48.86
  -3   3  15   66.98   26.97
   3   3 -15  -44.67  123.25
  -3  -3 -15   58.24   19.56
   3   3  15   29.32   17.22
  -3  -3  15   69.99  116.03
   3  -3 -15   37.38   21.64
  -3   3  16   45.44   27.84
   3   3 -16   16.68   92.30
  -3  -3 -16   66.04   21.07
   3   3  16   44.88   17.84
  -3  -3  16    5.55   95.38
   3  -3 -16    8.22   19.86
  -3   3  17   26.24   25.16
   3   3 -17  -50.65   48.73
  -3  -3 -17   17.55   15.10
  -3  -3  17  -11.01   74.41
   3  -3 -17   52.26   26.14
  -3   3  18   24.18   23.19
   3   3 -18  -17.74   42.91
  -3  -3  18  -25.61   72.15
   3  -3 -18   28.79   21.36
  -3   3  19   44.33   32.90
   3   3 -19   35.96   35.82
  -3  -3  19   22.10   49.81
   3  -3 -19   21.93   24.56
  -3   3  20    5.71   24.43
   3   3 -20   -0.35   26.17
  -3  -3  20   -7.62   44.86
   3  -3 -20    6.55   21.18
  -3   3  21  -13.59   22.02
   3   3 -21   -2.52   21.37
   3  -3 -21  -12.65   19.44
   3   3 -22  -10.82   21.16
   3  -3 -22   15.91   19.61
   3   4   0  409.07   86.77
  -3  -4   0  453.33   98.49
   3  -4   0  432.52   81.58
  -3   4   0  301.08   57.34
   3  -4   1  155.30   34.61
  -3   4   1  241.37   49.05
   3   4  -1  189.65   54.34
  -3  -4  -1  313.72   70.41
   3   4   1  288.43   62.01
  -3  -4   1  164.86   49.86
   3  -4  -1  235.86   46.99
  -3   4  -1  177.35   39.99
   3  -4   2  263.93   54.08
  -3   4   2  290.28   57.32
   3   4  -2  109.16   47.89
  -3  -4  -2  165.47   41.04
   3   4   2  178.98   42.28
  -3  -4   2   60.40   45.52
  -3   4  -2  233.28   47.89
   3  -4   3  607.68  114.16
  -3   4   3  512.33   95.96
   3   4  -3  408.55   93.93
  -3  -4   3  378.25   92.85
   3  -4  -3  550.53  102.26
  -3   4  -3  576.60  109.79
   3  -4   4  421.98   81.10
  -3   4   4  418.29   79.05
   3   4  -4  478.08  119.46
  -3  -4  -4  342.44   68.06
   3   4   4  320.57   62.88
  -3  -4   4  336.11   92.69
   3  -4  -4  350.60   66.43
  -3   4  -4  271.31   56.61
   3  -4   5  187.73   43.44
   3   4  -5  412.24  111.98
  -3  -4  -5  200.06   43.09
   3   4   5  244.00   48.65
  -3  -4   5  509.43  136.45
  -3   4  -5  217.34   49.02
   3  -4   6  137.87   36.27
  -3   4   6   82.10   21.55
   3   4  -6  156.30  105.86
   3   4   6   60.58   18.62
  -3  -4   6   41.07  110.03
   3  -4  -6   57.90   17.27
  -3   4  -6  198.11   48.39
   3  -4   7   86.95   29.34
  -3   4   7   74.07   19.54
   3   4  -7   96.91  116.06
  -3  -4  -7  124.78   30.08
  -3  -4   7   45.96  111.98
   3  -4  -7   97.59   22.04
  -3   4  -7   66.56   27.10
  -3   4   8  197.13   39.93
   3   4  -8  542.63  160.31
  -3  -4  -8  226.32   45.33
   3   4   8  217.63   42.51
  -3  -4   8  233.62  128.12
   3  -4  -8  229.83   44.70
  -3   4  -8  477.03   94.27
   3  -4   9  108.63   32.64
  -3   4   9  117.48   26.37
   3   4  -9  125.78  122.83
   3   4   9  106.68   24.42
  -3  -4   9   33.37  128.76
   3  -4  -9  117.93   25.02
  -3   4  -9   71.28   31.24
   3   4 -10  292.91  170.74
  -3  -4 -10  216.50   43.09
   3   4  10  196.90   38.48
  -3  -4  10  158.80  172.11
   3  -4 -10  178.96   35.53
  -3   4  11   32.32   14.36
   3   4 -11  177.98  207.49
  -3  -4 -11   95.56   22.36
   3   4  11   82.74   18.66
  -3  -4  11  -40.04  188.81
   3  -4 -11   41.38   14.06
  -3   4  12  253.71   49.84
   3   4 -12  335.32  207.70
  -3  -4 -12  160.46   32.93
   3   4  12  195.05   37.85
  -3  -4  12  -48.76  187.91
   3  -4 -12  230.06   44.86
  -3   4  13  376.67   71.91
   3   4 -13   64.67  140.01
  -3  -4 -13  422.77   79.13
   3   4  13  487.83   89.43
  -3  -4  13  158.09  193.18
   3  -4 -13  357.70   66.88
  -3   4  14  251.59   50.34
   3   4 -14  106.71  129.10
  -3  -4 -14  118.88   25.77
   3   4  14  127.49   27.24
  -3  -4  14  131.34  159.65
   3  -4 -14  176.53   36.48
  -3   4  15   34.22   16.82
   3   4 -15  -30.87  113.53
  -3  -4 -15   52.95   15.43
   3   4  15   27.45   14.00
   3  -4 -15   23.91   13.13
  -3   4  16   14.19   18.80
   3   4 -16  -29.71   67.04
  -3  -4 -16   53.66   16.10
   3   4  16   -0.64   12.60
   3  -4 -16    5.98   11.47
  -3   4  17   70.44   27.32
   3   4 -17  -20.77   65.69
  -3  -4 -17   85.16   21.11
   3   4  17  100.31   24.68
   3  -4 -17  116.69   28.82
  -3   4  18   28.61   26.19
  -3  -4 -18    7.60   11.68
   3  -4 -18   24.21   19.90
  -3   4  19   14.26   22.87
   3  -4 -19   44.31   23.04
  -3   4  20   18.17   20.23
   3  -4 -20    7.46   19.83
   3  -4 -21   13.68   17.61
   3   5   0  360.34  106.84
  -3  -5   0  388.53  113.93
   3  -5   0  420.93   79.47
  -3   5   0  721.74  134.18
   3  -5   1  833.69  153.83
  -3   5   1  678.80  125.67
   3   5  -1 1177.96  241.08
  -3  -5  -1  776.79  162.18
   3   5   1  654.84  136.45
  -3  -5   1 1110.53  241.79
   3  -5  -1  671.16  123.91
  -3   5  -1  749.14  139.32
   3  -5   2  137.11   32.35
  -3   5   2  144.48   31.71
   3   5  -2  382.73  130.50
  -3  -5  -2  164.36   58.63
   3   5   2  227.14   62.06
  -3  -5   2  271.04  135.98
   3  -5  -2  113.48   23.65
  -3   5  -2  122.88   31.95
   3  -5   3  243.05   49.89
  -3   5   3  264.99   52.18
   3   5  -3  563.16  176.59
  -3  -5  -3  351.39   80.39
   3   5   3  266.83   65.46
  -3  -5   3  297.39  147.17
   3  -5  -3  250.16   48.70
  -3   5  -3  275.79   57.42
   3  -5   4   53.39   23.39
  -3   5   4  184.28   38.40
   3   5  -4  267.36  142.90
   3   5   4  152.03   43.86
  -3  -5   4  186.02  118.56
   3  -5  -4  113.87   25.66
  -3   5  -4   52.13   26.82
   3  -5   5  678.80  127.04
  -3   5   5  932.73  170.74
   3   5  -5  923.51  232.62
  -3  -5  -5  864.77  162.41
   3   5   5  977.77  180.33
  -3  -5   5  530.77  165.55
   3  -5  -5  848.44  155.09
  -3   5  -5  809.46  153.09
   3  -5   6  513.91  100.15
  -3   5   6  583.71  108.31
   3   5  -6  450.96  175.32
  -3  -5  -6  763.62  142.59
   3   5   6  872.93  160.25
  -3  -5   6  407.23  156.80
   3  -5  -6  493.36   91.53
  -3   5  -6  583.98  114.06
   3  -5   7  260.19   57.29
  -3   5   7  264.99   51.97
   3   5  -7  103.23  165.31
  -3  -5  -7  185.62   43.36
   3   5   7  263.25   52.44
  -3  -5   7  112.66  156.33
  -3   5  -7  197.19   50.15
   3  -5   8  322.68   68.33
  -3   5   8  475.19   88.82
   3   5  -8  166.42  183.17
  -3  -5  -8  351.66   68.93
   3   5   8  503.37   94.46
  -3  -5   8  494.94  237.57
   3  -5  -8  461.75   85.84
  -3   5  -8  369.82   79.44
  -3   5   9  142.01   30.90
   3   5  -9   84.58  216.39
  -3  -5  -9  209.99   43.94
   3   5   9  129.34   28.53
  -3  -5   9   73.20  232.96
   3  -5  -9  126.49   27.00
  -3   5  10   34.56   15.02
   3   5 -10  -66.06  188.52
   3   5  10   36.22   14.21
  -3   5  11   51.13   17.49
   3   5 -11    6.47  194.66
  -3  -5 -11  123.80   26.79
   3  -5 -11   69.30   16.90
  -3   5  12  139.45   29.95
  -3  -5 -12  124.41   27.03
   3   5  12  142.09   28.32
   3  -5 -12  114.58   24.09
  -3   5  13  261.17   50.60
  -3  -5 -13  228.59   43.94
   3   5  13  213.78   40.91
   3  -5 -13  180.96   35.98
  -3   5  14  225.32   45.49
  -3  -5 -14  182.51   35.45
   3   5  14  206.49   39.14
   3  -5 -14  200.72   39.38
  -3   5  15   26.45   15.97
  -3  -5 -15   23.96   10.45
   3  -5 -15   30.95   13.95
  -3   5  16   41.57   18.66
   3   5  16   39.01   12.28
   3  -5 -16   54.34   16.52
  -3   5  17  101.89   27.26
  -3  -5 -17  104.26   22.01
   3   5  17   70.54   17.17
   3  -5 -17  101.89   25.22
  -3   5  18   31.50   19.93
  -3  -5 -18   36.30   12.27
   3   5  18   17.00   11.32
   3  -5 -18   26.39   15.88
  -3   5  19    5.36   18.77
  -3  -5 -19   16.25   11.35
   3  -5 -19   19.66   14.64
   3  -5 -20   14.45   15.60
   3   6   0  342.70  180.04
  -3  -6   0  250.09  154.70
   3  -6   0  120.75   29.13
  -3   6   0  159.57   36.75
   3  -6   1   79.15   24.91
  -3   6   1   52.52   17.88
   3   6  -1  -83.37  166.08
  -3  -6  -1   12.99  142.93
   3   6   1  125.28  161.12
  -3  -6   1  -73.54  157.65
   3  -6  -1  109.29   26.42
  -3   6  -1   68.54   24.52
   3  -6   2  233.96   49.55
  -3   6   2  181.83   38.88
   3   6  -2  -32.50  177.64
  -3  -6  -2  162.20  154.83
   3   6   2  266.04  142.85
  -3  -6   2   11.92  184.23
   3  -6  -2  117.32   26.95
  -3   6  -2  178.75   39.46
   3  -6   3  158.30   39.83
  -3   6   3  135.98   30.92
   3   6  -3  204.38  172.16
  -3  -6  -3  144.91  136.34
   3   6   3  175.59  102.23
  -3  -6   3  -15.62  177.72
   3  -6  -3  133.50   28.53
  -3   6  -3  194.42   49.97
   3  -6   4  417.50   81.26
  -3   6   4  343.49   65.98
   3   6  -4  122.25  221.00
  -3  -6  -4  347.70  129.39
   3   6   4  246.66   86.08
   3  -6  -4  384.58   72.17
  -3   6  -4  479.93   98.80
   3  -6   5  108.55   38.62
  -3   6   5  182.75   38.40
   3   6  -5  -37.40  242.87
  -3  -6  -5  -30.71   72.86
   3   6   5   74.65   51.29
   3  -6  -5   87.69   21.34
  -3   6  -5  155.51   48.28
   3  -6   6  299.23   67.06
  -3   6   6  267.09   52.39
  -3  -6  -6  342.70   84.40
   3   6   6  353.49   84.66
   3  -6  -6  235.02   45.99
  -3   6  -6  230.46   58.61
   3  -6   7   44.52   28.61
  -3   6   7   23.43   15.61
  -3  -6  -7  123.51   56.55
   3   6   7   75.33   40.54
   3  -6  -7   42.62   14.18
  -3   6  -7   23.58   31.48
  -3   6   8   74.23   20.15
  -3  -6  -8  148.57   47.52
   3   6   8   76.57   25.82
   3  -6  -8   63.61   17.35
  -3   6   9  195.32   40.22
  -3  -6  -9   91.24   31.82
   3   6   9  104.60   26.37
   3  -6  -9  196.87   39.56
  -3   6  10   67.46   20.18
  -3  -6 -10   47.28   24.99
   3  -6 -10   14.21   10.51
  -3   6  11  200.16   40.72
  -3  -6 -11  137.92   31.58
   3   6  11  145.04   30.95
   3  -6 -11  210.33   41.01
  -3   6  12   67.14   18.84
  -3  -6 -12   57.48   18.17
   3  -6 -12   76.49   18.11
  -3   6  13   83.13   22.07
   3  -6 -13   64.38   16.30
  -3   6  14   21.63   15.63
   3   6  14   21.34    9.40
   3  -6 -14    7.82   10.82
  -3   6  15   10.91   14.11
  -3  -6 -15   14.77    8.13
   3   6  15   26.68    9.24
   3  -6 -15   28.69   11.72
  -3   6  16   84.13   23.28
  -3  -6 -16   66.72   15.09
   3   6  16   66.62   13.97
   3  -6 -16   74.31   18.19
  -3   6  17   45.75   16.18
  -3  -6 -17   42.57   10.81
   3   6  17   30.56   10.02
   3  -6 -17   80.16   20.20
  -3   6  18   12.55   15.13
  -3  -6 -18   12.62    9.02
   3  -6 -18   17.55   13.04
  -3  -6 -19   10.81   10.07
   3  -6 -19   19.50   15.85
   3  -7   0   94.04   22.07
  -3   7   0  169.05   38.93
   3  -7   1  150.15   36.25
  -3   7   1   97.67   27.82
   3   7   1   -3.21  232.80
   3  -7  -1   98.33   25.30
  -3   7  -1  147.88   39.85
   3  -7   2  281.32   60.14
  -3   7   2  275.52   56.58
   3   7   2   46.91  214.81
   3  -7  -2  261.43   51.63
  -3   7  -2  182.99   48.70
   3  -7   3   57.29   31.24
  -3   7   3   76.94   24.36
  -3  -7  -3   65.51  195.79
   3   7   3  144.91  206.93
   3  -7  -3   37.38   12.09
  -3   7  -3   83.84   43.91
   3  -7   4  464.39   92.85
  -3   7   4  601.10  112.06
  -3  -7  -4  351.13  206.38
   3   7   4  468.07  204.27
   3  -7  -4  667.47  122.78
  -3   7  -4  613.48  123.65
   3  -7   5  148.28   40.51
  -3   7   5  292.91   56.69
  -3  -7  -5  207.30  160.86
   3   7   5  494.15  198.43
   3  -7  -5  343.49   64.98
  -3   7  -5  337.69   76.63
   3  -7   6   97.46   30.37
  -3   7   6  210.49   43.12
  -3  -7  -6  -44.62  136.16
   3   7   6  256.16  144.48
   3  -7  -6  180.70   36.40
  -3   7  -6  101.20   41.36
  -3   7   7  171.19   36.59
  -3  -7  -7   73.65  125.33
   3   7   7  185.65   96.72
   3  -7  -7  199.48   39.46
  -3   7   8   78.79   21.55
  -3  -7  -8   51.97   97.70
   3   7   8   93.25   60.72
   3  -7  -8   60.35   16.04
  -3   7   9   12.29   12.94
  -3  -7  -9   33.06   59.29
   3   7   9   41.41   46.18
   3  -7  -9   24.46   12.19
  -3   7  10   59.71   18.16
  -3  -7 -10  113.19   40.99
   3   7  10   59.43   32.82
   3  -7 -10   45.10   14.14
  -3   7  11   70.67   21.15
  -3  -7 -11  108.74   33.37
   3   7  11   72.49   22.90
   3  -7 -11  109.53   24.37
  -3   7  12   71.41   21.17
  -3  -7 -12  104.65   27.18
   3   7  12  104.47   23.77
   3  -7 -12   28.32   11.68
  -3   7  13   55.92   19.22
  -3  -7 -13   53.71   21.58
   3   7  13   63.17   18.33
   3  -7 -13   46.97   14.12
  -3   7  14   70.28   20.17
  -3  -7 -14   18.07   16.06
   3  -7 -14   66.19   16.24
  -3   7  15   16.55   15.78
   3   7  15   10.17    9.65
   3  -7 -15   13.05    9.83
  -3   7  16   16.70   16.33
  -3  -7 -16   27.39   10.45
   3  -7 -16    9.07   11.45
  -3   7  17   16.46   17.91
   3  -7 -17   53.97   16.57
   3  -8   0   21.42   15.98
  -3   8   0   17.06   25.43
   3  -8   1   71.41   23.95
  -3   8   1   83.18   25.95
   3  -8  -1   69.96   21.39
  -3   8  -1  133.60   41.86
   3  -8   2  131.34   32.35
  -3   8   2  153.88   35.77
   3  -8  -2  210.81   42.78
  -3   8  -2  124.78   36.98
   3  -8   3   98.99   28.03
  -3   8   3   57.03   23.92
   3  -8  -3   69.43   19.71
  -3   8  -3  101.23   36.82
   3  -8   4  179.80   41.07
  -3   8   4   73.89   22.30
   3  -8  -4  125.65   28.69
  -3   8  -4  195.29   52.50
  -3   8   5   37.06   19.05
   3  -8  -5   22.09   13.24
  -3   8  -5   18.01   30.90
  -3   8   6   46.97   18.06
   3  -8  -6   45.81   14.08
  -3   8   7   25.61   15.35
   3   8   7  -40.38   76.05
   3  -8  -7   13.03    9.96
  -3   8   8   23.67   14.94
   3   8   8   14.54   61.11
   3  -8  -8   25.37   10.72
  -3   8   9   32.93   15.32
  -3  -8  -9   43.44   56.21
   3   8   9   12.63   58.00
   3  -8  -9   55.76   14.61
  -3   8  10   45.44   16.57
  -3  -8 -10   25.30   44.33
   3   8  10   -2.84   44.36
   3  -8 -10   40.67   13.46
  -3   8  11   32.29   16.52
  -3  -8 -11   -1.89   34.11
   3   8  11   29.82   31.21
   3  -8 -11   25.64   11.82
  -3   8  12   26.25   16.91
  -3  -8 -12    5.99   27.39
   3   8  12   15.50   22.93
   3  -8 -12   29.95   12.35
  -3   8  13   35.43   17.70
  -3  -8 -13   20.73   20.07
   3   8  13   25.50   19.32
   3  -8 -13   57.53   16.60
  -3   8  14   42.15   18.80
  -3  -8 -14   11.25   12.20
   3  -8 -14   13.01   11.38
  -3   8  15   35.38   19.27
  -3  -8 -15   -3.79    9.77
   3  -8 -15   21.54   12.58
   3  -8 -16   59.93   17.98
   3  -9   0   38.59   15.16
  -3   9   0   38.33   28.37
   3  -9   1   69.14   22.00
  -3   9   1  105.23   31.95
   3  -9  -1   83.45   22.42
  -3   9  -1   50.50   24.15
   3  -9   2   35.03   19.33
  -3   9   2   42.09   17.33
   3  -9  -2   57.50   17.61
  -3   9  -2  103.86   37.04
   3  -9   3  151.36   34.45
  -3   9   3  149.44   35.88
   3  -9  -3   66.17   16.73
  -3   9  -3   61.74   31.87
  -3   9   4   73.89   24.86
   3  -9  -4   82.16   20.95
  -3   9  -4    9.61   30.74
  -3   9   5  106.76   28.16
   3  -9  -5  124.81   27.47
  -3   9   6   56.53   20.59
   3  -9  -6   58.79   16.06
  -3   9   7  239.55   48.39
   3  -9  -7  198.98   38.83
  -3   9   8   19.68   12.53
   3  -9  -8   28.42   11.58
  -3   9   9   80.10   22.30
   3  -9  -9   47.44   12.68
  -3   9  10   29.24   16.35
   3  -9 -10   22.17   11.57
  -3   9  11   42.99   18.10
   3  -9 -11   65.96   17.54
  -3   9  12   -1.04   15.96
   3  -9 -12   21.17   12.86
   3  -9 -13   51.39   15.98
   3 -10   0    3.52   13.35
  -3  10   0   36.06   22.06
   3 -10   1   79.89   21.33
  -3  10   1   31.85   25.16
   3 -10  -1   19.88   13.07
  -3  10  -1   44.86   26.04
   3 -10   2   17.37   14.31
  -3  10   2    6.76   22.16
   3 -10  -2   29.19   16.86
  -3  10  -2   43.65   25.40
  -3  10   3   36.98   21.28
   3 -10  -3   23.36   15.22
  -3  10  -3    8.51   25.14
  -3  10   4   46.28   21.73
   3 -10  -4   42.96   15.85
  -3  10   5   30.32   19.72
   3 -10  -5   34.51   14.91
  -3  10   6   43.20   21.73
   3 -10  -6   36.82   15.57
  -3  10   7   39.30   19.08
   3 -10  -7   29.45   15.51
  -3  10   8   28.45   18.78
   3 -10  -8    4.77   11.53
   3 -10  -9   46.44   16.80
   3 -10 -10   18.06   14.05
   3 -11   0    5.41   14.10
   3 -11   1   23.10   14.71
   3 -11  -1   30.21   17.21
   3 -11  -2  -10.13   16.22
   3 -11  -3   -4.39   15.41
   3 -11  -4    6.50   15.65
   4   0   0  162.86   35.93
  -4   0   0  131.79   31.06
   4   0   1  143.98   32.32
  -4   0   1   48.31   18.69
  -4   0  -1  162.23   36.75
   4   0   2  179.48   39.25
  -4   0   2  202.11   43.41
   4   0  -2  160.12   34.37
  -4   0  -2   77.44   22.80
   4   0   3   25.02   17.48
  -4   0   3   66.77   23.53
   4   0  -3   66.51   20.36
  -4   0  -3   18.47   17.39
  -4   0   4   -0.91   19.55
   4   0  -4   12.99   18.50
   4   0   5   67.80   23.64
  -4   0   5   55.37   23.44
   4   0  -5   63.38   21.46
  -4   0  -5   64.11   25.43
   4   0   6  576.07  107.47
  -4   0   6  498.63   95.35
   4   0  -6  488.09   92.93
  -4   0  -6  625.07  118.09
   4   0   7  341.65   66.77
  -4   0   7  225.51   49.57
   4   0  -7  300.81   60.87
  -4   0  -7  332.42   67.35
   4   0   8  625.86  116.61
  -4   0   8  724.90  136.98
   4   0  -8  620.86  117.80
  -4   0  -8  423.56   82.18
   4   0   9   38.80   18.84
  -4   0   9   52.18   32.21
   4   0  -9   46.68   27.92
  -4   0  -9   46.73   19.40
   4   0  10   11.79   15.63
  -4   0  10   10.63   29.87
   4   0 -10   45.54   32.79
  -4   0 -10    6.34   19.93
   4   0  11   85.24   25.28
  -4   0  11   66.17   36.98
   4   0 -11  147.36   45.02
  -4   0 -11  124.44   33.01
   4   0  12   54.29   21.25
  -4   0  12  238.89   58.77
  -4   0 -12   24.66   20.85
   4   0  13   51.79   21.22
  -4   0  13    7.04   31.61
   4   0 -13   29.53   29.24
  -4   0 -13   77.02   25.88
   4   0  14   36.53   23.12
  -4   0  14   84.45   37.93
   4   0 -14   54.13   29.63
  -4   0 -14   44.88   24.13
   4   0  15   28.08   19.32
  -4   0  15   22.48   36.69
   4   0 -15   33.72   30.56
  -4   0 -15   42.54   23.78
   4   0  16   87.19   26.68
  -4   0  16   36.43   38.69
   4   0 -16    2.83   27.53
  -4   0 -16   10.92   17.78
   4   0  17   31.61   19.23
  -4   0  17   29.34   41.64
   4   0 -17   19.44   27.76
  -4   0 -17   39.91   19.79
  -4   0  18    7.06   36.40
   4   0 -18   12.12   23.70
  -4   0 -18   25.15   20.06
  -4   0  19    8.68   24.31
   4   0 -19   25.53   18.60
   4   0 -20    9.24   18.83
   4   1   0  570.28  106.47
  -4  -1   0  737.28  136.90
   4  -1   0  668.79  124.30
  -4   1   0  755.46  140.53
   4  -1   1  224.45   47.36
  -4   1   1  285.01   56.92
   4   1  -1  196.16   40.99
  -4  -1  -1  253.21   51.34
   4   1   1  216.97   45.33
   4  -1  -1  310.82   61.01
  -4   1  -1  233.04   49.55
   4  -1   2  308.19   60.43
  -4   1   2  369.30   71.25
   4   1  -2  316.09   62.88
   4   1   2  485.46   92.17
  -4  -1   2  376.67   73.89
   4  -1  -2  461.49   86.90
  -4   1  -2  477.03   91.56
   4  -1   3  316.36   62.19
   4   1  -3  260.64   53.45
  -4  -1  -3  252.40   51.60
   4   1   3  161.33   36.32
  -4  -1   3  296.07   60.64
   4  -1  -3  235.62   47.10
  -4   1  -3  178.04   40.62
   4  -1   4  220.21   45.52
  -4   1   4  221.61   46.02
   4   1  -4  307.14   61.72
  -4  -1  -4  222.66   46.78
   4   1   4  209.65   44.67
  -4  -1   4  395.90   77.89
   4  -1  -4  218.76   44.04
  -4   1  -4  219.71   47.41
   4  -1   5  561.06  104.84
  -4   1   5  593.20  111.19
   4   1  -5  382.20   75.70
  -4  -1  -5  544.73  104.10
   4   1   5  426.72   82.21
  -4  -1   5  621.12  118.51
   4  -1  -5  534.20   99.86
  -4   1  -5  450.43   86.21
   4  -1   6  178.62   38.88
  -4   1   6  230.80   49.20
   4   1  -6  302.92   63.59
  -4  -1  -6  209.25   47.12
   4   1   6  186.25   39.91
  -4  -1   6  270.25   60.90
   4  -1  -6  246.13   49.47
  -4   1  -6  218.87   47.65
   4  -1   7  533.14  100.20
  -4   1   7  423.04   81.55
   4   1  -7  390.90   80.31
  -4  -1  -7  321.89   65.04
   4   1   7  399.33   77.42
  -4  -1   7  463.33   94.06
   4  -1  -7  464.91   88.27
  -4   1  -7  377.73   73.41
   4  -1   8   63.27   20.67
  -4   1   8   58.92   23.17
   4   1  -8   23.91   30.50
  -4  -1  -8   82.16   26.82
   4   1   8   27.74   16.13
  -4  -1   8    0.33   30.37
   4  -1  -8   74.89   23.06
  -4   1  -8   25.63   22.30
   4  -1   9  205.64   44.67
  -4   1   9  108.55   28.69
   4   1  -9  268.94   62.66
  -4  -1  -9  107.87   30.45
   4   1   9  174.14   37.59
  -4  -1   9  144.54   45.23
   4  -1  -9  133.71   32.27
  -4   1  -9  171.63   39.96
   4  -1  10   67.59   22.05
  -4   1  10   52.63   24.17
   4   1 -10   20.49   31.42
  -4  -1 -10  110.21   30.45
   4   1  10   59.00   16.78
  -4  -1  10   57.58   35.32
   4  -1 -10   86.19   26.95
  -4   1 -10   80.16   28.34
   4  -1  11  145.35   34.43
  -4   1  11  166.44   42.44
   4   1 -11   22.28   40.33
  -4  -1 -11  153.30   37.17
   4   1  11   88.11   24.21
  -4  -1  11   25.75   40.70
   4  -1 -11  153.54   38.04
  -4   1 -11   97.62   28.74
   4  -1  12  282.37   58.24
  -4   1  12  157.33   44.81
   4   1 -12  155.91   49.92
  -4  -1 -12  213.07   45.83
   4   1  12  217.00   45.83
  -4  -1  12  225.51   68.49
   4  -1 -12  149.83   40.06
  -4   1 -12  280.53   57.13
   4  -1  13  158.94   38.88
  -4   1  13  260.85   61.08
   4   1 -13  179.56   56.69
  -4  -1 -13  139.56   33.32
   4   1  13  174.77   37.67
  -4  -1  13  284.22   84.55
   4  -1 -13  236.02   53.10
  -4   1 -13  180.67   43.30
   4  -1  14   13.75   21.94
  -4   1  14   -0.81   30.08
   4   1 -14  102.18   43.52
  -4  -1 -14   12.86   15.94
   4   1  14   27.74   15.41
  -4  -1  14   93.19   55.00
   4  -1 -14   27.45   25.13
  -4   1 -14   37.93   25.94
   4  -1  15  112.11   33.03
  -4   1  15   86.58   35.77
   4   1 -15  111.08   45.89
  -4  -1 -15   48.97   18.35
   4   1  15   37.30   19.62
  -4  -1  15   94.93   59.37
   4  -1 -15   32.74   27.68
  -4   1 -15   64.54   30.08
   4  -1  16   65.48   25.97
  -4   1  16   34.48   30.98
   4   1 -16   11.27   34.48
  -4  -1 -16   58.74   22.89
   4   1  16   18.03   15.15
  -4  -1  16   14.23   39.06
   4  -1 -16   50.39   28.21
  -4   1 -16   45.25   26.01
  -4   1  17   12.83   31.77
   4   1 -17  165.18   48.92
  -4  -1 -17    8.48   14.27
   4   1  17   23.12   16.97
  -4  -1  17  179.93   52.37
   4  -1 -17   13.03   25.26
  -4   1 -17   47.23   23.90
  -4   1  18   42.04   32.56
   4   1 -18   12.77   25.94
  -4  -1 -18   76.07   23.19
   4   1  18   33.24   16.63
  -4  -1  18  -12.89   29.32
  -4   1  19   21.13   23.49
   4   1 -19   16.75   19.88
  -4  -1 -19   27.74   18.50
  -4  -1  19   11.16   23.22
   4  -1 -19   37.04   19.89
   4   1 -20   18.79   18.51
   4  -1 -20   40.43   21.47
   4   2   0   87.35   26.84
  -4  -2   0   55.84   22.48
   4  -2   0  225.40   47.76
  -4   2   0  150.96   35.98
   4  -2   1  216.39   44.86
  -4   2   1  255.69   53.42
   4   2  -1  219.55   46.23
  -4  -2  -1  277.89   57.95
  -4  -2   1  323.73   66.80
   4  -2  -1  160.41   36.32
  -4   2  -1  149.23   36.43
   4  -2   2  279.47   55.55
  -4   2   2  452.01   86.35
   4   2  -2  389.58   76.07
  -4  -2  -2  332.95   66.38
   4   2   2  332.95   65.27
  -4  -2   2  371.40   73.97
   4  -2  -2  404.33   77.26
  -4   2  -2  366.92   72.70
   4  -2   3  195.74   41.59
  -4   2   3  107.66   27.29
   4   2  -3  174.24   41.20
  -4  -2  -3  120.43   31.40
   4   2   3  128.76   31.40
  -4  -2   3  157.75   42.49
   4  -2  -3  116.88   30.27
  -4   2  -3  207.36   43.70
   4  -2   4   44.94   17.13
  -4   2   4   39.83   18.95
   4   2  -4   25.27   25.46
   4   2   4   29.95   19.42
  -4  -2   4   67.17   33.14
   4  -2  -4   61.11   18.89
  -4   2  -4   44.52   20.91
   4  -2   5  114.66   24.68
  -4   2   5   72.67   21.78
   4   2  -5  112.40   36.67
  -4  -2  -5  142.03   34.22
   4   2   5   95.20   28.18
  -4  -2   5   74.49   35.11
   4  -2  -5  169.71   36.32
  -4   2  -5   32.00   21.24
   4  -2   6  388.53   74.60
  -4   2   6  262.69   52.50
   4   2  -6  198.85   51.50
  -4  -2  -6  234.33   49.26
   4   2   6  312.14   61.74
  -4  -2   6  240.63   59.08
  -4   2  -6  385.37   75.76
   4  -2   7   91.88   26.27
  -4   2   7   90.53   24.77
   4   2  -7  104.05   41.96
  -4  -2  -7   79.15   26.47
   4   2   7   85.21   25.08
  -4  -2   7  152.67   50.97
   4  -2  -7  101.97   24.39
  -4   2  -7   82.63   25.75
   4  -2   8  160.28   37.09
  -4   2   8   94.06   25.51
  -4  -2  -8  119.54   31.87
   4   2   8  189.60   40.41
  -4  -2   8   48.70   41.64
   4  -2  -8   82.18   21.82
  -4   2  -8   98.15   29.74
   4  -2   9  121.70   31.50
  -4   2   9   97.51   26.92
   4   2  -9   74.23   40.41
  -4  -2  -9   83.58   26.89
   4   2   9  104.39   26.76
  -4  -2   9  158.91   64.35
   4  -2  -9  128.92   29.11
  -4   2  -9  122.49   34.37
   4  -2  10  351.39   68.22
  -4   2  10  390.63   75.70
   4   2 -10  351.92   88.82
  -4  -2 -10  410.92   79.92
   4   2  10  391.95   74.73
  -4  -2  10  395.64  101.89
   4  -2 -10  433.84   82.79
  -4   2 -10  349.81   70.25
   4  -2  11   22.42   22.02
  -4   2  11   38.09   20.12
   4   2 -11  155.43   70.04
  -4  -2 -11   16.00   18.07
   4   2  11   23.43   14.35
  -4  -2  11   66.64   75.33
   4  -2 -11   25.04   16.31
  -4   2 -11    9.95   22.12
   4  -2  12   64.59   28.61
  -4   2  12   29.53   21.23
   4   2 -12   48.81   66.17
  -4  -2 -12   21.23   17.11
   4   2  12   35.69   17.13
  -4  -2  12   28.90   85.29
   4  -2 -12   41.99   17.50
  -4   2 -12   32.85   23.87
   4  -2  13   21.68   23.84
  -4   2  13   83.18   28.58
   4   2 -13  -35.98   63.90
  -4  -2 -13   36.11   17.68
   4   2  13    3.26   13.69
  -4  -2  13   27.84   56.37
   4  -2 -13   48.47   20.35
  -4   2 -13   50.76   27.87
   4  -2  14  179.56   43.49
  -4   2  14  163.89   43.01
   4   2 -14   66.35   44.65
  -4  -2 -14  167.13   37.43
   4   2  14  226.14   44.75
  -4  -2  14   61.90   49.55
   4  -2 -14  157.54   37.90
  -4   2 -14  135.79   39.06
   4  -2  15   29.50   24.69
  -4   2  15   36.96   28.76
   4   2 -15   61.06   40.56
  -4  -2 -15   11.71   13.38
   4   2  15   33.16   13.76
  -4  -2  15   35.69   41.46
   4  -2 -15   65.19   25.66
  -4   2 -15  115.03   35.43
  -4   2  16   36.09   31.06
   4   2 -16   42.04   34.32
  -4  -2 -16  114.79   25.94
   4   2  16   90.90   22.99
  -4  -2  16  -21.46   36.88
   4  -2 -16   41.04   25.56
  -4   2 -16   63.85   26.28
  -4   2  17   23.53   30.48
   4   2 -17   18.33   30.45
   4   2  17  163.49   34.56
  -4  -2  17   86.87   43.80
   4  -2 -17   45.99   27.10
  -4   2  18   24.64   22.20
   4   2 -18   20.06   21.39
  -4  -2 -18   28.03   16.13
   4   2  18   24.65   14.83
  -4  -2  18   12.18   32.74
   4  -2 -18    8.88   20.41
  -4   2  19    7.65   19.79
   4   2 -19   -6.32   19.97
  -4  -2 -19   22.66   16.18
   4   2  19   19.32   14.18
   4  -2 -19    0.43   20.47
   4   3   0 1235.92  227.82
  -4  -3   0 1642.88  301.34
   4  -3   0 1308.35  238.68
  -4   3   0 1474.30  268.94
   4  -3   1  272.36   54.42
  -4   3   1  169.55   38.64
   4   3  -1  117.56   37.14
  -4  -3  -1  390.37   78.94
   4   3   1  259.72   57.03
  -4  -3   1  140.27   46.28
   4  -3  -1  127.52   29.92
  -4   3  -1  151.74   34.11
   4  -3   2  211.78   44.17
  -4   3   2  313.46   61.74
   4   3  -2  372.72   78.39
  -4  -3  -2  245.61   54.79
   4   3   2  186.76   42.17
  -4  -3   2  187.70   51.31
   4  -3  -2  426.46   82.50
  -4   3  -2  279.21   57.27
   4  -3   3  410.66   78.84
  -4   3   3  371.40   72.04
   4   3  -3  329.53   71.86
  -4  -3  -3  358.23   72.23
   4   3   3  511.28   97.72
  -4  -3   3  353.49   76.49
   4  -3  -3  224.95   46.04
  -4   3  -3  384.05   75.33
   4  -3   4  224.14   45.99
  -4   3   4  280.26   55.97
   4   3  -4  121.49   42.86
   4   3   4  151.18   34.64
  -4  -3   4   77.05   42.17
   4  -3  -4  295.54   57.74
  -4   3  -4  198.03   40.78
   4  -3   5  174.80   38.19
  -4   3   5  199.72   41.49
  -4  -3  -5  135.58   34.14
   4   3   5  165.86   37.27
  -4  -3   5  263.40   72.52
   4  -3  -5  220.34   44.70
  -4   3  -5  182.91   41.36
   4  -3   6  260.59   53.02
  -4   3   6  237.39   47.57
   4   3  -6  349.81   81.87
  -4  -3  -6  236.25   49.49
  -4  -3   6  398.54   96.49
   4  -3  -6  291.33   56.53
  -4   3  -6  233.94   50.36
   4  -3   7   79.29   23.85
  -4   3   7  141.14   31.06
   4   3  -7   80.60   53.31
  -4  -3  -7   97.54   28.92
   4   3   7  104.94   28.47
  -4  -3   7  341.12  100.62
   4  -3  -7  111.34   25.68
  -4   3  -7  119.43   32.98
   4  -3   8   52.00   20.44
  -4   3   8   60.98   18.40
   4   3  -8   50.26   66.98
  -4  -3  -8   46.25   20.23
   4   3   8   87.40   23.16
  -4  -3   8  157.54   87.53
   4  -3  -8   65.30   17.36
  -4   3  -8   79.50   28.29
   4  -3   9  465.44   89.45
  -4   3   9  208.36   42.94
   4   3  -9  219.68   91.53
  -4  -3  -9  288.96   57.90
   4   3   9  258.72   51.97
  -4  -3   9  168.60   82.71
   4  -3  -9  219.00   42.94
  -4   3  -9  272.10   58.21
   4  -3  10  365.34   73.04
  -4   3  10  340.85   66.48
   4   3 -10  496.79  129.55
  -4  -3 -10  433.05   83.08
   4   3  10  298.71   58.13
  -4  -3  10  293.96   99.83
   4  -3 -10  256.79   49.84
  -4   3 -10  383.52   77.42
   4  -3  11   24.38   24.13
  -4   3  11   20.26   19.25
   4   3 -11   34.48   73.73
  -4  -3 -11   32.16   19.45
   4   3  11   22.57   15.09
  -4  -3  11   64.48   80.18
   4  -3 -11   17.60   12.58
  -4   3 -11   20.93   25.41
   4  -3  12   73.15   28.82
  -4   3  12   23.26   20.05
   4   3 -12    3.38   56.40
  -4  -3 -12   67.27   20.42
   4   3  12   93.19   22.50
  -4  -3  12   70.99   67.27
   4  -3 -12   21.19   15.17
  -4   3 -12   30.16   20.60
   4  -3  13   86.50   27.97
  -4   3  13   89.16   26.25
   4   3 -13   14.94   44.81
  -4  -3 -13  109.84   27.32
   4   3  13   68.64   16.53
  -4  -3  13   46.31   48.92
   4  -3 -13  105.34   26.27
  -4   3 -13  147.49   38.96
   4  -3  14   87.40   28.05
  -4   3  14   36.22   20.09
   4   3 -14   38.35   44.78
  -4  -3 -14   22.56   12.09
   4   3  14   37.88   12.77
  -4  -3  14   19.95   54.42
   4  -3 -14   56.82   19.51
  -4   3 -14  157.28   39.99
  -4   3  15   68.28   27.18
  -4  -3 -15   47.76   16.43
   4   3  15   89.14   21.30
  -4  -3  15   10.15   44.65
   4  -3 -15   46.91   18.87
  -4   3 -15   38.80   23.10
  -4   3  16   26.28   24.38
   4   3 -16    1.51   36.96
  -4  -3 -16   27.08   12.82
   4   3  16   33.01   12.03
  -4  -3  16   42.86   41.41
   4  -3 -16   29.87   19.95
  -4   3  17   14.49   27.71
   4   3 -17   42.46   32.37
  -4  -3 -17   13.66   11.95
   4   3  17   17.56   11.43
  -4  -3  17   31.16   35.22
   4  -3 -17   39.99   21.87
  -4   3  18   -0.44   19.83
   4   3 -18   -7.38   21.13
  -4  -3 -18   13.39   13.89
   4   3  18    8.79   14.24
   4  -3 -18   10.89   19.31
   4   3 -19   26.76   21.80
  -4  -3 -19   35.03   17.54
   4  -3 -19   22.40   20.36
   4   4   0  433.31   89.85
  -4  -4   0  359.55   81.55
   4  -4   0  345.86   66.83
  -4   4   0  360.60   70.54
   4  -4   1   62.61   20.49
  -4   4   1  109.47   29.08
   4   4  -1   69.57   37.90
  -4  -4  -1   55.39   39.35
   4   4   1   69.67   36.03
  -4  -4   1   96.62   57.08
   4  -4  -1  144.93   32.69
  -4   4  -1   88.90   26.42
   4  -4   2   44.83   19.41
  -4   4   2   86.32   24.78
   4   4  -2   93.91   46.81
  -4  -4  -2  110.90   44.65
   4   4   2   87.82   33.53
  -4  -4   2  122.94   56.26
   4  -4  -2   63.56   19.20
  -4   4  -2   53.18   22.83
   4  -4   3  119.91   29.24
  -4   4   3  111.71   27.74
   4   4  -3  147.22   54.79
  -4  -4  -3  136.79   42.07
   4   4   3  216.21   48.28
  -4  -4   3  173.85   77.89
   4  -4  -3  174.69   36.64
  -4   4  -3  142.46   34.59
   4  -4   4  184.31   40.46
  -4   4   4  120.77   28.61
   4   4  -4  103.60   65.59
  -4  -4  -4  121.43   35.53
   4   4   4  193.26   43.23
  -4  -4   4  134.05   77.68
  -4   4  -4  172.40   40.54
   4  -4   5  288.69   58.21
  -4   4   5  290.80   57.24
   4   4  -5  210.33   80.18
  -4  -4  -5  278.42   58.82
   4   4   5  253.39   52.73
  -4  -4   5  198.24   92.96
  -4   4  -5  276.05   57.34
   4  -4   6   33.01   19.43
  -4   4   6   23.86   16.35
   4   4  -6   25.77   85.77
  -4  -4  -6    5.47   22.04
  -4  -4   6   73.46   77.31
   4  -4  -6   18.70   12.73
  -4   4  -6   53.21   24.82
   4  -4   7   45.52   22.23
  -4   4   7   59.87   19.19
   4   4  -7   21.06   78.97
  -4  -4  -7   21.97   21.33
   4   4   7   23.28   16.11
  -4  -4   7   40.62   74.04
   4  -4  -7   51.47   15.83
  -4   4  -7   19.55   22.47
   4  -4   8   40.06   21.90
  -4   4   8   13.59   15.79
   4   4  -8  -23.62   77.39
  -4  -4  -8   13.00   17.64
  -4  -4   8   73.78   91.19
   4  -4  -8   20.96   11.67
  -4   4  -8   33.72   17.51
   4  -4   9  167.13   41.04
  -4   4   9  204.48   42.46
   4   4  -9  121.38   86.64
   4   4   9  134.42   30.85
  -4  -4   9   68.38   90.45
   4  -4  -9  147.09   30.32
  -4   4  -9  163.28   40.33
   4  -4  10   93.35   25.94
  -4   4  10    9.29   17.12
   4   4 -10   67.43   81.02
  -4  -4 -10   38.51   18.34
   4   4  10   53.52   17.44
  -4  -4  10   59.53  105.73
   4  -4 -10   47.36   14.75
  -4   4 -10  115.88   34.27
   4  -4  11  200.93   45.68
  -4   4  11   90.19   24.27
  -4  -4 -11   91.82   22.60
   4   4  11  109.82   25.16
  -4  -4  11   96.07   78.76
   4  -4 -11   75.33   18.33
  -4   4 -11   42.22   21.76
   4  -4  12  103.36   30.00
  -4   4  12   21.18   17.42
   4   4 -12   64.96   59.00
  -4  -4 -12   43.62   17.64
   4   4  12   33.48   13.78
  -4  -4  12   36.88   63.53
   4  -4 -12   33.90   13.04
  -4   4 -12   57.48   29.84
   4  -4  13   83.11   27.10
  -4   4  13   14.56   14.80
   4   4 -13  -32.32   64.27
  -4  -4 -13   31.13   14.62
   4   4  13   39.17   12.75
  -4  -4  13   54.24   63.61
   4  -4 -13   41.80   14.70
  -4   4 -13   53.05   26.17
  -4   4  14    6.44   18.33
   4   4 -14    0.02   52.79
  -4  -4 -14   31.58   13.01
   4   4  14   29.29   11.49
  -4  -4  14   31.77   51.50
   4  -4 -14   11.45   11.29
  -4   4 -14   12.55   20.48
  -4   4  15    7.85   19.16
   4   4 -15   -6.72   40.67
  -4  -4 -15   68.49   18.71
   4   4  15   33.43   11.05
  -4  -4  15   16.33   42.41
   4  -4 -15    1.37   16.18
  -4   4  16   16.63   17.65
   4   4 -16   21.54   36.51
  -4  -4 -16   29.74   13.18
   4   4  16   26.66   12.29
  -4  -4  16    2.36   41.75
   4  -4 -16   17.35   15.26
  -4   4  17   24.08   20.04
   4   4 -17  -25.39   26.47
  -4  -4 -17   18.57   14.42
   4   4  17   42.94   14.58
   4  -4 -17   24.21   17.70
   4   4 -18   -0.56   23.51
  -4  -4 -18    3.53   12.52
   4   4  18   -1.99   12.54
   4  -4 -18    3.38   14.07
   4   5   0   83.18   54.42
  -4  -5   0  121.33   73.68
   4  -5   0   34.24   12.11
  -4   5   0   42.17   20.84
   4  -5   1  237.68   48.86
  -4   5   1  264.72   53.79
   4   5  -1  280.00   87.58
  -4  -5  -1  281.32   79.71
   4   5   1  301.87   71.36
  -4  -5   1  214.47   99.17
   4  -5  -1  209.65   43.30
  -4   5  -1  190.10   42.83
   4  -5   2  300.02   59.48
  -4   5   2  297.91   59.19
   4   5  -2  210.17   88.58
  -4  -5  -2  266.30   69.80
   4   5   2  213.76   54.31
  -4  -5   2  352.45  116.80
   4  -5  -2  373.77   71.46
  -4   5  -2  325.05   65.17
   4  -5   3  248.35   51.58
  -4   5   3  345.33   66.96
   4   5  -3  278.16   95.59
  -4  -5  -3  289.75   69.12
   4   5   3  320.83   69.67
  -4  -5   3  343.49  120.70
   4  -5  -3  435.42   81.97
  -4   5  -3  462.54   89.53
   4  -5   4   47.73   20.64
  -4   5   4   53.55   19.25
   4   5  -4  130.84   92.56
  -4  -5  -4  100.91   41.38
   4   5   4  162.60   43.49
  -4  -5   4   53.47   95.75
   4  -5  -4  120.12   26.92
  -4   5  -4   43.41   22.59
   4  -5   5   48.70   20.74
  -4   5   5   39.77   17.15
   4   5  -5   67.80   85.56
  -4  -5  -5  124.20   43.54
   4   5   5  131.26   35.40
  -4  -5   5   88.61  106.42
   4  -5  -5   38.91   14.60
  -4   5  -5   33.06   21.94
   4  -5   6   37.77   15.10
  -4   5   6   49.39   20.61
   4   5  -6  -45.07   91.01
  -4  -5  -6   22.87   28.16
   4   5   6   59.90   24.18
  -4  -5   6   55.61  136.77
  -4   5  -6   27.76   21.80
   4  -5   7  143.48   34.74
  -4   5   7   93.59   25.92
  -4  -5  -7   90.14   31.95
   4   5   7  101.99   28.63
  -4  -5   7  -34.53  126.78
   4  -5  -7    8.90   11.67
  -4   5  -7   67.41   27.05
   4  -5   8  115.40   32.08
  -4   5   8  102.89   26.50
   4   5  -8  139.58  106.84
  -4  -5  -8   82.18   27.63
   4   5   8   33.14   18.83
  -4  -5   8  -27.53  126.23
   4  -5  -8   67.35   17.90
  -4   5  -8   87.82   31.87
   4  -5   9  173.03   38.93
   4   5  -9   54.58   86.77
   4   5   9   52.50   18.22
  -4  -5   9  -33.06  105.36
   4  -5  -9   85.82   20.37
  -4   5  -9   79.63   31.03
   4  -5  10   34.61   23.53
  -4   5  10   80.02   22.84
   4   5 -10   67.67   73.46
  -4  -5 -10   34.06   19.48
   4   5  10   29.66   14.65
  -4  -5  10  -14.45   85.66
   4  -5 -10   96.83   23.61
  -4   5 -10   54.66   27.32
   4  -5  11   48.63   24.08
  -4   5  11   68.25   22.13
   4   5 -11   42.51   79.63
  -4  -5 -11   31.45   17.38
   4   5  11   60.69   20.70
  -4  -5  11   62.88   74.31
   4  -5 -11   70.57   17.91
  -4   5 -11   67.22   29.71
   4  -5  12   99.86   28.47
  -4   5  12  102.73   26.55
   4   5 -12   41.70   72.17
  -4  -5 -12   71.25   21.53
   4   5  12  123.94   27.34
  -4  -5  12  112.11   70.49
   4  -5 -12   96.35   22.20
  -4   5 -12   79.58   28.13
  -4   5  13   24.51   16.76
   4   5 -13   37.19   51.18
  -4  -5 -13   22.04   13.38
   4   5  13   22.28   13.77
  -4  -5  13   13.98   46.07
   4  -5 -13    1.99   11.83
  -4   5 -13   51.76   23.42
  -4   5  14   22.55   16.39
   4   5 -14   21.38   40.93
  -4  -5 -14   27.82   14.42
   4   5  14   17.82   10.59
  -4  -5  14   -6.12   47.62
   4  -5 -14    3.82   12.14
  -4   5  15   43.73   21.05
   4   5 -15   -8.30   36.19
  -4  -5 -15    3.13   12.54
   4   5  15    5.69    9.01
  -4  -5  15   28.82   35.77
   4  -5 -15   14.80   12.34
  -4   5  16    0.75   17.62
   4   5 -16   20.37   23.92
  -4  -5 -16   24.42   11.23
   4   5  16   29.98   11.06
   4  -5 -16   -3.27   14.65
  -4  -5 -17   17.28   13.04
   4  -5 -17    7.69   14.79
   4   6   0  114.72   78.39
  -4  -6   0  137.58  102.94
   4  -6   0  127.18   29.87
  -4   6   0  179.17   39.83
   4  -6   1  484.93   90.93
  -4   6   1  374.04   70.59
   4   6  -1  354.54  117.19
  -4  -6  -1  500.48  136.42
   4   6   1  399.85  122.12
  -4  -6   1  376.41  139.24
   4  -6  -1  442.00   83.18
  -4   6  -1  512.33   97.43
   4  -6   2  109.24   28.32
  -4   6   2   79.02   23.98
   4   6  -2   89.03   95.83
  -4  -6  -2   49.52   74.97
   4   6   2   -7.03   65.33
  -4  -6   2   44.36  138.58
   4  -6  -2   92.38   23.17
  -4   6  -2   89.43   25.96
   4  -6   3   72.38   22.61
  -4   6   3   83.84   23.80
  -4  -6  -3  102.18   78.76
   4   6   3   78.00   49.39
  -4  -6   3  100.70  144.51
   4  -6  -3  108.79   24.47
  -4   6  -3   89.27   28.34
   4  -6   4   25.21   17.13
  -4   6   4   58.40   20.94
   4   6  -4   16.83  105.47
  -4  -6  -4   50.97   54.95
   4   6   4   77.34   35.35
  -4  -6   4  164.52  164.68
   4  -6  -4   94.06   21.67
  -4   6  -4   69.80   26.06
   4  -6   5  126.25   31.79
  -4   6   5   59.43   20.68
   4   6  -5   37.75  112.82
  -4  -6  -5   68.30   41.04
   4   6   5   67.59   28.69
  -4  -6   5   70.62  136.71
   4  -6  -5   50.00   14.64
  -4   6  -5   78.10   26.18
   4  -6   6   86.00   26.39
  -4   6   6  150.67   33.90
   4   6  -6   77.28  106.02
  -4  -6  -6  149.83   43.96
   4   6   6  224.29   49.78
  -4  -6   6   14.32  110.50
   4  -6  -6  112.95   24.54
  -4   6  -6  116.48   33.64
   4  -6   7  189.36   42.75
  -4   6   7  141.59   32.90
   4   6  -7   33.80   89.01
  -4  -6  -7  148.33   41.75
   4   6   7  185.86   41.25
  -4  -6   7   48.86   97.75
   4  -6  -7  155.04   31.66
  -4   6  -7  156.49   39.72
   4  -6   8    3.52   22.56
  -4   6   8   48.60   19.84
   4   6  -8   56.42   80.34
  -4  -6  -8   41.28   29.37
   4   6   8   47.81   20.79
  -4  -6   8   -8.16   82.95
   4  -6  -8   63.46   18.64
  -4   6  -8   35.67   29.13
   4  -6   9   33.06   22.33
  -4   6   9   33.53   18.89
   4   6  -9   -2.55   65.30
  -4  -6  -9   23.34   22.57
   4   6   9   66.91   23.47
  -4  -6   9  -63.90   80.02
   4  -6  -9   11.80   11.68
  -4   6  -9   61.19   30.50
   4  -6  10   37.35   22.66
  -4   6  10   21.73   18.08
   4   6 -10   53.37   69.70
   4   6  10   24.33   16.10
  -4  -6  10   25.38   64.98
   4  -6 -10   24.27   12.99
  -4   6 -10   64.59   27.71
   4  -6  11   59.66   23.10
   4   6 -11   14.73   49.47
  -4  -6 -11   80.47   26.47
  -4  -6  11  -20.04   55.00
   4  -6 -11   92.25   22.21
  -4   6 -11   46.54   25.99
  -4   6  12   45.65   19.51
   4   6 -12    8.60   42.88
   4   6  12   30.19   15.75
  -4  -6  12   12.92   60.06
  -4   6 -12   37.90   22.42
  -4   6  13   15.83   17.53
   4   6 -13   -9.81   45.07
  -4  -6 -13   17.12   14.57
  -4  -6  13   23.98   49.63
   4  -6 -13   39.93   15.43
  -4   6  14   35.98   18.63
   4   6 -14    8.64   28.42
   4   6  14   35.27   15.65
  -4  -6  14   13.10   41.62
   4  -6 -14   28.76   13.49
  -4   6  15   17.49   16.05
   4   6 -15    5.93   30.66
  -4  -6 -15   21.31   14.61
   4   6  15   18.24   13.01
   4  -6 -15   12.00   12.00
   4  -6 -16    8.19   13.76
   4   7   0  162.33   82.84
  -4  -7   0   99.28   90.93
   4  -7   0  144.48   32.19
  -4   7   0  177.38   40.17
   4  -7   1  109.00   26.37
  -4   7   1  143.09   33.53
   4   7  -1   15.17   84.77
  -4  -7  -1   60.14   77.02
   4   7   1  106.23   72.75
  -4  -7   1   51.89   94.59
   4  -7  -1  155.83   32.48
  -4   7  -1  111.79   29.98
   4  -7   2    9.02   15.49
  -4   7   2   42.99   20.05
   4   7  -2   68.17   91.38
  -4  -7  -2   57.63   68.67
   4   7   2   48.02   51.00
  -4  -7   2  -50.81   97.80
   4  -7  -2   66.67   17.82
  -4   7  -2   35.09   19.33
   4  -7   3   86.90   21.68
  -4   7   3  127.31   30.56
   4   7  -3   54.42   94.54
  -4  -7  -3   43.36   56.71
   4   7   3   88.85   50.81
  -4  -7   3  -47.44   91.64
   4  -7  -3   94.06   22.17
  -4   7  -3  122.14   31.00
   4  -7   4   79.39   22.90
  -4   7   4   79.39   22.74
   4   7  -4   73.86   89.64
  -4  -7  -4   66.59   46.70
   4   7   4   55.45   40.01
  -4  -7   4   52.52   86.92
   4  -7  -4  102.76   23.01
  -4   7  -4   70.80   20.50
   4  -7   5   95.35   27.84
  -4   7   5   46.60   18.31
   4   7  -5   26.66   89.72
  -4  -7  -5   44.02   42.28
   4   7   5   32.24   33.72
  -4  -7   5   95.20   92.85
   4  -7  -5   47.36   14.57
  -4   7  -5   64.38   26.33
   4  -7   6   46.07   23.71
  -4   7   6   29.58   15.48
   4   7  -6   55.55   85.90
  -4  -7  -6   12.87   41.17
   4   7   6   32.87   28.69
  -4  -7   6   35.82   81.81
   4  -7  -6   45.41   13.62
  -4   7  -6   26.39   26.23
   4  -7   7   76.31   25.43
  -4   7   7   40.14   17.10
   4   7  -7   20.86   66.80
  -4  -7  -7   17.53   31.21
   4   7   7    7.27   21.58
  -4  -7   7  -40.72   86.90
   4  -7  -7   26.95   11.33
  -4   7  -7   38.04   25.38
   4  -7   8   37.19   20.96
  -4   7   8   36.22   17.30
   4   7  -8   31.00   66.67
  -4  -7  -8   65.96   31.61
   4   7   8   -3.83   19.01
  -4  -7   8  -35.22   76.68
   4  -7  -8   34.24   12.41
  -4   7  -8   42.36   26.74
   4  -7   9  106.94   29.58
  -4   7   9    9.31   16.75
   4   7  -9  -41.62   61.19
  -4  -7  -9   63.22   28.45
   4   7   9   25.87   19.65
  -4  -7   9   12.62   64.48
   4  -7  -9   30.82   12.37
  -4   7  -9   18.15   21.29
   4  -7  10   19.28   17.75
  -4   7  10   34.80   18.60
   4   7 -10  -25.47   48.15
  -4  -7 -10   26.89   25.97
   4   7  10    7.12   16.42
  -4  -7  10   29.63   62.56
   4  -7 -10   45.83   16.76
  -4   7 -10   14.15   22.62
  -4   7  11   26.47   18.56
   4   7 -11   -5.88   50.02
  -4  -7 -11   39.01   23.84
   4   7  11   56.63   19.88
   4  -7 -11   23.60   13.46
  -4   7 -11    9.27   20.09
  -4   7  12   68.17   22.64
   4   7 -12   18.52   34.66
  -4  -7 -12   35.88   19.63
   4   7  12   31.61   16.14
   4  -7 -12   60.69   18.48
   4   7 -13    7.13   35.59
  -4  -7 -13    9.11   17.96
   4  -7 -13   35.03   14.11
  -4  -7 -14    5.00   16.85
   4  -7 -14   19.21   14.05
   4   8   0   26.17   66.56
  -4  -8   0  105.73   72.36
   4  -8   0  122.94   27.05
  -4   8   0  136.11   32.48
   4  -8   1  175.40   36.35
  -4   8   1   88.93   22.87
   4   8  -1   79.10   69.49
  -4  -8  -1   91.51   64.64
   4   8   1   40.67   59.71
  -4  -8   1   20.43   67.64
   4  -8  -1  143.32   30.37
  -4   8  -1  149.41   35.01
   4  -8   2   42.09   15.49
  -4   8   2   69.09   21.98
   4   8  -2  -22.71   57.69
  -4  -8  -2    8.61   54.24
   4   8   2  -32.45   54.74
  -4  -8   2  -14.23   71.28
   4  -8  -2   28.82   10.09
  -4   8  -2   26.92   19.34
   4  -8   3   43.78   18.02
  -4   8   3   19.58   16.79
   4   8  -3   -7.33   67.09
  -4  -8  -3   20.94   52.10
   4   8   3    4.20   46.10
  -4  -8   3    5.86   75.18
   4  -8  -3   24.35   11.54
  -4   8  -3   29.34   20.39
   4  -8   4   15.47   16.07
  -4   8   4   19.15   14.20
   4   8  -4  -20.81   65.64
  -4  -8  -4   26.71   48.18
   4   8   4   -4.95   38.62
  -4  -8   4   -5.53   68.33
   4  -8  -4   17.34   10.41
  -4   8  -4    9.30   21.94
   4  -8   5   14.23   12.60
  -4   8   5   20.56   16.55
   4   8  -5   -1.52   67.33
  -4  -8  -5   15.67   39.22
   4   8   5   31.29   36.46
   4  -8  -5   17.98    8.81
  -4   8  -5   13.40   22.50
   4  -8   6   16.17   17.31
  -4   8   6   27.10   15.87
   4   8  -6  -16.13   57.74
  -4  -8  -6  -11.85   37.06
   4   8   6    3.12   29.00
   4  -8  -6   34.09   12.02
  -4   8  -6   10.66   18.48
   4  -8   7  164.31   37.14
  -4   8   7   76.78   22.79
   4   8  -7   -0.01   66.12
  -4  -8  -7   24.08   30.95
   4   8   7    5.48   25.22
   4  -8  -7   83.00   19.72
  -4   8  -7   96.14   33.24
   4  -8   8   56.53   21.46
  -4   8   8   27.71   17.40
  -4  -8  -8    1.77   22.73
   4   8   8   20.88   23.16
   4  -8  -8   13.66   12.22
   4  -8   9   25.02   17.23
  -4   8   9   22.89   16.14
  -4  -8  -9   19.59   18.01
   4   8   9   14.67   16.28
   4  -8  -9   27.13   14.20
  -4   8  10    7.12   15.89
  -4  -8 -10    9.20   17.01
   4   8  10    5.73   14.46
   4  -8 -10   24.50   12.70
  -4  -8 -11   16.37   15.92
   4   8  11   19.06   13.64
   4  -8 -11   36.09   14.23
   4   9   0   -5.24   47.49
   4  -9   0   10.97   12.00
  -4   9   0    6.32   18.07
   4  -9   1   34.77   14.96
  -4   9   1   23.58   18.53
   4   9  -1   39.85   53.37
   4   9   1   19.81   40.30
   4  -9  -1   36.51   15.16
  -4   9  -1   42.25   21.44
   4  -9   2    1.38   12.70
  -4   9   2   19.70   17.99
  -4  -9  -2   -0.58   40.30
   4   9   2  -10.79   37.51
   4  -9  -2   15.66   12.35
  -4   9  -2    5.28   20.44
   4  -9   3   41.30   17.44
  -4   9   3   50.34   21.95
  -4  -9  -3  -10.05   36.03
   4   9   3    8.25   31.95
   4  -9  -3   41.93   15.07
   4  -9   4   42.88   16.30
  -4   9   4   69.72   23.24
  -4  -9  -4   17.52   28.34
   4   9   4   10.56   28.13
   4  -9  -4   58.53   17.58
   4  -9   5   20.18   17.03
  -4   9   5   31.06   19.30
  -4  -9  -5    9.08   24.88
   4   9   5   -7.80   21.90
   4  -9  -5   39.80   15.04
   4  -9   6   13.53   17.70
  -4   9   6    9.26   15.16
  -4  -9  -6    5.33   20.76
   4   9   6    7.50   23.60
   4  -9  -6   35.74   13.88
  -4  -9  -7    4.74   21.06
   4   9   7   -6.13   21.58
   4  -9  -7   33.32   12.20
  -4  -9  -8   14.53   23.67
   4   9   8    9.04   20.86
   4  -9  -8   26.24   13.72
   5   0   1   43.54   18.79
  -5   0   1   14.62   16.44
   5   0  -1   11.52   13.10
  -5   0  -1   33.45   19.07
   5   0   2   46.33   19.80
  -5   0   2   19.51   18.13
   5   0  -2    9.80   12.69
  -5   0  -2   17.65   18.48
   5   0   3   30.32   18.40
  -5   0   3  101.15   28.82
   5   0  -3   69.17   20.33
  -5   0  -3   21.94   19.16
   5   0   4   29.21   17.07
  -5   0   4   47.81   25.47
   5   0  -4   28.05   17.48
  -5   0  -4   28.53   20.55
   5   0   5   75.60   22.07
  -5   0   5   33.66   23.24
  -5   0  -5  102.65   31.56
   5   0   6  269.46   54.31
  -5   0   6  276.31   57.34
   5   0  -6  266.30   54.97
  -5   0  -6  265.51   56.16
   5   0   7   61.24   20.69
  -5   0   7   49.36   23.30
   5   0  -7   87.19   26.92
  -5   0  -7   51.42   21.36
   5   0   8   52.76   19.68
  -5   0   8   16.10   22.18
   5   0  -8   18.81   18.66
  -5   0  -8   50.50   21.69
   5   0   9   39.43   18.43
  -5   0   9   10.44   22.98
   5   0  -9   10.90   18.80
  -5   0  -9   44.54   22.47
   5   0  10   23.74   16.60
  -5   0  10   18.30   26.37
   5   0 -10  -10.47   21.61
  -5   0 -10   16.58   19.65
   5   0  11    9.09   13.79
  -5   0  11   20.90   29.77
   5   0 -11   30.53   24.74
  -5   0 -11   12.73   15.57
   5   0  12   13.78   15.38
  -5   0  12    0.88   32.16
   5   0 -12   11.81   28.34
  -5   0 -12   16.74   18.07
   5   0  13   47.20   19.98
  -5   0  13   66.14   35.24
   5   0 -13   23.16   27.84
  -5   0 -13   31.74   19.20
   5   0  14   28.63   18.09
   5   0 -14    7.36   21.24
  -5   0 -14   23.31   20.27
   5   0  15   51.18   20.45
   5   0 -15    7.48   22.33
  -5   0 -15   46.28   22.57
   5   0 -16    7.56   22.20
   5   1   0  218.42   45.17
  -5  -1   0  179.80   41.17
   5  -1   0  250.66   50.50
  -5   1   0  263.01   54.50
   5  -1   1  229.22   47.26
  -5   1   1  241.55   50.86
   5   1  -1  244.18   49.84
  -5  -1  -1  192.13   42.12
  -5  -1   1  299.23   61.19
   5  -1  -1  267.36   53.16
  -5   1  -1  341.38   68.17
   5  -1   2    5.55   14.72
  -5   1   2  115.45   30.24
   5   1  -2    9.46   15.18
   5   1   2  115.64   29.08
  -5  -1   2   26.76   20.10
  -5   1  -2   47.20   23.44
   5  -1   3  117.38   28.55
   5   1  -3   93.88   27.08
  -5  -1  -3   98.01   28.61
   5   1   3   55.11   19.28
  -5  -1   3   51.21   24.86
   5  -1  -3   63.77   20.03
  -5   1  -3   84.84   28.08
   5  -1   4   59.48   19.85
  -5   1   4   55.87   21.06
   5   1  -4   50.10   22.08
  -5  -1  -4   60.29   23.80
   5   1   4   34.24   16.07
  -5  -1   4   38.40   22.06
  -5   1  -4   30.13   23.21
   5  -1   5   42.33   18.83
  -5   1   5   42.59   20.14
   5   1  -5   58.40   23.18
  -5  -1  -5    6.44   19.44
   5   1   5   29.61   18.72
  -5  -1   5   60.03   27.79
   5  -1  -5   28.40   14.96
  -5   1  -5   19.48   21.40
   5  -1   6   80.10   22.68
  -5   1   6  119.83   31.53
   5   1  -6   69.01   28.26
  -5  -1  -6   57.21   23.23
   5   1   6   56.16   21.84
  -5  -1   6   83.26   30.11
   5  -1  -6  104.63   25.96
  -5   1  -6   62.66   23.19
   5  -1   7  108.00   25.83
  -5   1   7   83.11   26.27
   5   1  -7  120.14   34.64
  -5  -1  -7  119.96   33.03
   5   1   7   92.04   25.70
  -5  -1   7   80.89   32.14
   5  -1  -7   78.42   23.14
  -5   1  -7   94.77   28.79
   5  -1   8   53.58   17.95
  -5   1   8   78.29   27.92
   5   1  -8   78.02   30.08
  -5  -1  -8   90.43   28.32
   5   1   8   69.41   22.57
  -5  -1   8   49.49   30.50
   5  -1  -8   41.25   20.40
  -5   1  -8  122.99   32.19
   5  -1   9   48.02   17.48
  -5   1   9   76.49   25.93
   5   1  -9   56.19   29.98
  -5  -1  -9   75.91   23.99
   5   1   9   79.08   22.90
  -5  -1   9   97.57   39.09
   5  -1  -9  146.04   34.72
  -5   1  -9  109.34   30.98
   5  -1  10   45.68   18.68
  -5   1  10   32.74   22.98
   5   1 -10   41.30   28.05
  -5  -1 -10   53.81   20.80
   5   1  10   93.43   25.20
  -5  -1  10   38.19   33.45
   5  -1 -10   54.89   22.08
  -5   1 -10   78.13   26.34
   5  -1  11   13.53   16.14
  -5   1  11   11.10   22.71
   5   1 -11   10.00   28.24
  -5  -1 -11   25.84   19.90
   5   1  11    7.19   14.89
  -5  -1  11   32.43   31.48
   5  -1 -11   -7.70   17.87
  -5   1 -11   24.92   18.83
   5  -1  12  112.71   28.11
  -5   1  12   87.79   32.69
   5   1 -12   95.14   39.14
  -5  -1 -12  100.65   28.63
   5   1  12  109.87   24.10
  -5  -1  12  113.98   42.07
   5  -1 -12   82.66   27.92
  -5   1 -12   79.60   24.90
   5  -1  13   15.20   16.18
  -5   1  13   25.65   27.74
   5   1 -13    2.54   28.55
  -5  -1 -13    6.45   14.67
   5   1  13    9.25   14.19
  -5  -1  13   -8.89   29.66
   5  -1 -13   26.82   22.15
  -5   1 -13   11.94   17.29
   5  -1  14   23.05   18.26
   5   1 -14   30.29   23.47
  -5  -1 -14   15.35   20.68
   5   1  14   13.14   16.10
   5  -1 -14   13.02   19.69
  -5   1 -14   15.58   19.17
   5  -1  15   34.32   21.74
  -5  -1 -15   38.83   21.36
   5   1  15   40.75   17.55
   5  -1 -15   10.74   18.86
  -5   1 -15   25.17   19.42
   5  -1 -16   10.80   20.04
  -5  -2   0    7.73   23.78
   5  -2   0   21.78   16.75
  -5   2   0   41.20   22.53
   5  -2   1  148.12   35.32
  -5   2   1   66.93   24.78
   5   2  -1   93.59   27.50
   5   2   1   67.38   22.81
  -5  -2   1  133.81   36.64
   5  -2  -1   74.73   22.63
  -5   2  -1   99.31   29.61
   5  -2   2  128.15   30.21
  -5   2   2  143.48   35.35
   5   2  -2  102.97   30.24
  -5  -2  -2  166.08   38.77
   5   2   2  103.57   27.03
  -5  -2   2  107.45   31.13
   5  -2  -2  137.53   31.71
  -5   2  -2  126.18   33.40
   5  -2   3  128.49   29.84
  -5   2   3  151.59   34.90
   5   2  -3  180.70   42.20
  -5  -2  -3  151.20   37.09
  -5  -2   3  146.80   38.17
   5  -2  -3  121.54   28.61
  -5   2  -3   90.53   27.50
   5  -2   4  111.79   26.68
  -5   2   4  145.51   34.03
   5   2  -4  176.38   41.75
   5   2   4   89.03   24.78
  -5  -2   4  138.21   38.59
   5  -2  -4  157.78   35.01
  -5   2  -4  122.20   31.64
  -5   2   5   24.70   18.28
   5   2  -5   79.34   31.40
  -5  -2  -5   33.56   21.43
   5   2   5    5.18   18.37
  -5  -2   5  119.35   38.40
   5  -2  -5   21.17   14.79
  -5   2  -5  145.17   35.17
   5  -2   6   28.92   16.29
  -5   2   6   74.81   23.44
   5   2  -6   51.55   28.32
  -5  -2  -6   63.30   24.82
   5   2   6   55.76   21.40
  -5  -2   6   40.88   31.45
  -5   2  -6   32.21   19.08
   5  -2   7   83.50   19.39
  -5   2   7   55.71   22.19
   5   2  -7   80.47   31.56
  -5  -2  -7   60.61   22.69
   5   2   7   97.49   27.79
  -5  -2   7   63.24   34.35
   5  -2  -7   93.27   23.78
  -5   2  -7   48.97   20.34
   5  -2   8  104.92   26.50
  -5   2   8   83.32   26.25
   5   2  -8   20.01   29.13
  -5  -2  -8  115.77   32.16
   5   2   8   55.58   21.86
  -5  -2   8   35.11   32.50
   5  -2  -8   98.78   24.74
  -5   2  -8   53.97   18.36
   5  -2   9   36.75   17.04
  -5   2   9   14.56   18.98
   5   2  -9   46.68   33.01
  -5  -2  -9   27.68   21.23
   5   2   9   80.55   23.34
  -5  -2   9   42.38   33.22
   5  -2  -9   96.67   25.88
  -5   2  -9   49.26   21.65
   5  -2  10   37.46   17.49
  -5   2  10   49.44   24.57
   5   2 -10   15.45   29.40
  -5  -2 -10   47.60   22.27
   5   2  10   32.45   17.02
  -5  -2  10   26.47   31.66
   5  -2 -10   29.45   17.18
  -5   2 -10   37.30   20.32
   5  -2  11   38.09   16.91
  -5   2  11   13.43   20.77
   5   2 -11   13.02   31.56
  -5  -2 -11    4.99   18.04
   5   2  11   14.05   12.95
  -5  -2  11   -0.36   34.56
   5  -2 -11   19.08   17.88
  -5   2 -11   46.20   20.59
   5  -2  12   47.02   18.06
  -5   2  12   39.43   24.13
  -5  -2 -12   90.51   24.27
   5   2  12   86.58   22.50
  -5  -2  12  -14.01   36.85
   5  -2 -12    6.55   16.52
  -5   2 -12   41.07   19.83
   5  -2  13   11.13   14.06
  -5   2  13   18.16   21.52
   5   2 -13    6.41   25.27
  -5  -2 -13   23.53   18.53
   5   2  13   31.27   15.41
   5  -2 -13   10.77   16.18
  -5   2 -13   -0.87   17.83
   5  -2  14   48.76   21.28
   5   2 -14   -5.16   22.05
  -5  -2 -14   17.06   19.31
   5   2  14   17.84   13.58
   5  -2 -14   10.44   16.59
  -5   2 -14   54.00   21.36
   5  -2  15    4.22   18.97
   5   2 -15   21.65   23.89
  -5  -2 -15   17.56   16.40
   5   2  15    4.83   12.40
   5  -2 -15   24.88   17.69
  -5   2 -15   43.65   21.82
   5   3   0  244.16   52.42
  -5  -3   0  204.80   49.34
   5  -3   0  233.15   47.41
  -5   3   0  214.44   46.54
   5  -3   1   63.06   20.09
  -5   3   1   51.10   22.81
   5   3  -1   34.88   25.10
  -5  -3  -1   64.61   28.92
   5   3   1   44.75   23.40
  -5  -3   1   57.11   30.82
   5  -3  -1   94.51   27.47
  -5   3  -1   58.40   22.62
   5  -3   2  108.84   24.88
  -5   3   2  146.28   35.82
   5   3  -2  395.90   80.52
  -5  -3  -2  144.64   39.04
   5   3   2  107.73   29.71
  -5  -3   2  280.53   64.01
   5  -3  -2  103.55   26.26
  -5   3  -2  124.23   31.71
   5  -3   3   30.85   15.85
  -5   3   3   16.26   18.11
   5   3  -3   19.55   26.53
  -5  -3  -3   15.33   21.96
   5   3   3   24.66   18.30
  -5  -3   3   28.61   32.45
   5  -3  -3   20.57   16.85
  -5   3  -3   33.66   17.91
   5  -3   4   13.06   14.03
   5   3  -4   16.08   32.98
  -5  -3  -4   63.14   24.68
   5   3   4   26.15   17.75
  -5  -3   4   51.58   34.19
   5  -3  -4   49.36   19.05
  -5   3  -4   35.96   19.58
   5  -3   5   65.04   20.72
  -5   3   5   66.46   24.04
   5   3  -5   55.61   33.08
  -5  -3  -5   91.40   29.37
   5   3   5   40.35   19.44
  -5  -3   5   23.50   32.93
   5  -3  -5  134.05   33.27
  -5   3  -5  143.88   34.14
   5  -3   6   38.91   16.85
  -5   3   6   28.00   17.79
   5   3  -6   75.44   35.61
  -5  -3  -6   10.77   19.41
  -5  -3   6   27.74   33.72
   5  -3  -6   17.05   14.29
  -5   3  -6   39.09   17.99
   5  -3   7   12.26   14.84
  -5   3   7   24.89   18.09
   5   3  -7   14.68   28.61
  -5  -3  -7   31.21   22.69
   5   3   7   23.02   20.80
  -5  -3   7    3.98   30.11
   5  -3  -7   33.03   16.61
  -5   3  -7   14.57   17.13
   5  -3   8   47.41   18.25
  -5   3   8   24.43   18.32
   5   3  -8   22.43   31.32
  -5  -3  -8   61.93   23.94
   5   3   8   86.16   25.57
  -5  -3   8   23.00   35.90
   5  -3  -8   86.58   22.27
  -5   3  -8   64.11   22.39
   5  -3   9   39.88   17.60
  -5   3   9   54.05   21.31
   5   3  -9   26.79   34.56
  -5  -3  -9   25.50   17.97
   5   3   9   32.11   20.21
  -5  -3   9   14.69   38.38
   5  -3  -9   25.39   12.44
  -5   3  -9   58.92   22.88
   5  -3  10   27.53   15.75
  -5   3  10   38.69   20.29
   5   3 -10   62.90   40.64
  -5  -3 -10   45.94   21.43
   5   3  10   42.72   18.52
  -5  -3  10  -16.67   40.70
   5  -3 -10   16.53   12.37
  -5   3 -10   39.30   20.35
   5  -3  11   26.79   15.74
  -5   3  11   45.31   24.42
   5   3 -11   52.47   40.62
  -5  -3 -11   53.10   21.40
   5   3  11   50.44   17.17
  -5  -3  11   35.14   41.46
   5  -3 -11   63.53   18.40
  -5   3 -11   47.52   20.96
   5  -3  12   18.11   14.30
  -5   3  12   27.79   21.22
   5   3 -12   -8.96   32.72
  -5  -3 -12   31.24   17.90
   5   3  12   25.29   14.59
  -5  -3  12   -5.75   33.82
   5  -3 -12   45.62   16.60
  -5   3 -12   37.75   20.76
   5  -3  13   28.74   19.39
  -5   3  13   -4.22   22.26
   5   3 -13   14.46   26.53
  -5  -3 -13   10.06   17.74
   5   3  13    3.88   11.01
   5  -3 -13    6.41   16.18
  -5   3 -13    7.87   16.60
   5  -3  14    4.29   16.53
   5   3 -14   23.63   25.01
  -5  -3 -14   17.48   13.10
   5   3  14    6.77   11.41
   5  -3 -14    9.93   14.82
  -5   3 -14   -3.61   18.64
   5   4   0   79.84   33.72
  -5  -4   0   96.59   41.54
   5  -4   0   19.08   14.89
  -5   4   0   57.63   21.52
   5  -4   1  114.77   27.39
  -5   4   1  184.09   40.12
   5   4  -1  128.18   42.99
  -5  -4  -1   54.76   35.51
   5   4   1  147.36   40.33
  -5  -4   1  147.33   48.86
   5  -4  -1  140.61   30.98
  -5   4  -1  111.11   26.58
   5  -4   2   79.26   21.92
  -5   4   2   46.25   21.35
   5   4  -2    4.54   31.48
  -5  -4  -2   35.61   28.95
   5   4   2   87.64   33.14
  -5  -4   2   11.78   36.35
   5  -4  -2   25.53   14.60
  -5   4  -2   83.76   24.63
   5  -4   3   19.68   15.49
  -5   4   3   29.19   19.25
   5   4  -3   44.54   36.51
  -5  -4  -3   30.11   30.40
   5   4   3   27.47   22.92
  -5  -4   3   45.33   38.30
   5  -4  -3   53.39   21.24
  -5   4  -3   21.64   17.40
   5  -4   4   65.75   19.89
  -5   4   4  104.86   27.84
   5   4  -4   61.61   34.69
  -5  -4  -4  133.10   37.51
   5   4   4  112.16   32.58
  -5  -4   4   62.69   42.59
   5  -4  -4   75.60   21.91
  -5   4  -4  108.05   28.92
   5  -4   5   22.14   15.82
  -5   4   5   15.07   17.90
   5   4  -5   55.68   34.74
  -5  -4  -5   13.27   24.31
  -5  -4   5   -9.27   37.38
   5  -4  -5   39.96   16.27
  -5   4  -5   17.56   19.19
   5  -4   6   50.21   18.25
  -5   4   6   53.00   22.34
   5   4  -6   11.45   37.33
   5   4   6   43.01   22.73
  -5  -4   6   18.16   41.22
   5  -4  -6   56.11   17.93
  -5   4  -6   24.65   17.78
   5  -4   7   22.21   16.42
  -5   4   7   10.64   16.86
   5   4  -7    0.77   33.95
  -5  -4  -7   53.08   26.87
   5   4   7   24.30   18.64
  -5  -4   7   24.28   48.70
   5  -4  -7   50.44   19.32
  -5   4  -7    5.48   16.15
   5  -4   8   83.42   23.52
  -5   4   8   60.19   21.50
   5   4  -8   36.88   39.59
  -5  -4  -8  103.57   29.26
  -5  -4   8   88.24   52.84
   5  -4  -8   87.79   21.52
  -5   4  -8  102.12   28.82
   5  -4   9   87.00   22.46
  -5   4   9   65.30   22.63
   5   4  -9   28.24   39.96
   5   4   9   91.53   26.60
  -5  -4   9    6.78   52.13
   5  -4  -9   69.01   18.64
  -5   4  -9   70.41   23.83
   5  -4  10   15.22   15.28
   5   4 -10   29.98   38.25
  -5  -4 -10   12.18   18.54
   5   4  10   26.95   18.14
  -5  -4  10   18.53   38.40
   5  -4 -10    4.99   11.85
  -5   4 -10   20.19   17.79
   5  -4  11   19.85   15.99
  -5   4  11   52.95   21.25
   5   4 -11    9.06   37.56
  -5  -4 -11   42.20   20.46
   5   4  11   55.05   20.22
  -5  -4  11   40.25   33.24
  -5   4 -11  171.90   40.64
   5  -4  12    7.61   16.48
  -5   4  12   35.40   20.57
   5   4 -12   15.09   25.72
  -5  -4 -12   20.91   17.88
   5   4  12   10.85   14.09
   5  -4 -12   19.05   11.56
  -5   4 -12   14.87   21.91
   5  -4  13   13.10   18.91
   5   4 -13   -2.11   24.77
  -5  -4 -13   22.33   15.95
   5   4  13   23.30   14.56
   5  -4 -13   95.20   22.27
  -5   4 -13    2.71   21.04
   5   5   0   19.59   36.90
  -5  -5   0   11.45   39.54
   5  -5   0   15.19   13.33
  -5   5   0    1.19   16.35
   5  -5   1  120.25   27.50
  -5   5   1  105.81   27.24
   5   5  -1   92.93   37.88
  -5  -5  -1   87.00   43.23
   5   5   1   95.43   41.22
  -5  -5   1  113.93   52.89
   5  -5  -1  164.60   34.66
  -5   5  -1  128.26   30.50
   5  -5   2   44.07   13.21
  -5   5   2   91.85   25.24
   5   5  -2   74.57   43.04
  -5  -5  -2   48.44   37.51
   5   5   2   49.68   31.74
  -5  -5   2   50.73   49.23
   5  -5  -2   88.69   22.62
  -5   5  -2   83.13   24.46
   5  -5   3   99.41   24.75
  -5   5   3   86.79   24.66
   5   5  -3   35.59   35.19
  -5  -5  -3   56.11   37.22
   5   5   3   84.32   31.24
  -5  -5   3   85.79   54.37
   5  -5  -3   98.01   24.14
  -5   5  -3   55.34   16.77
   5  -5   4   25.97   14.97
  -5   5   4   31.58   20.30
   5   5  -4  -29.71   36.11
  -5  -5  -4   26.45   32.11
   5   5   4   35.69   27.18
  -5  -5   4    5.80   47.20
   5  -5  -4   32.53   15.00
  -5   5  -4   19.58   17.49
   5  -5   5    9.23   14.18
  -5   5   5   34.40   19.49
   5   5  -5  -11.63   44.44
  -5  -5  -5   30.74   29.32
   5   5   5   17.88   19.95
  -5  -5   5   -8.66   48.65
   5  -5  -5  111.50   27.63
  -5   5  -5    9.47   16.67
   5  -5   6   18.51   16.03
  -5   5   6    8.80   16.74
   5   5  -6   -2.72   44.78
  -5  -5  -6   27.58   28.26
   5   5   6   23.26   21.93
  -5  -5   6  -28.24   55.29
   5  -5  -6    6.53   12.85
  -5   5  -6   31.77   18.31
   5  -5   7   79.05   21.90
  -5   5   7   63.67   22.34
   5   5  -7   39.72   47.73
  -5  -5  -7   97.91   34.43
   5   5   7   55.87   24.18
  -5  -5   7  -15.59   45.99
   5  -5  -7   79.21   20.22
  -5   5  -7   62.72   22.81
   5  -5   8   22.97   15.44
  -5   5   8    4.55   14.73
   5   5  -8   40.91   40.43
  -5  -5  -8    4.44   20.30
   5   5   8    4.06   16.66
  -5  -5   8   25.36   43.70
   5  -5  -8   21.99   12.46
  -5   5  -8   20.85   17.94
   5  -5   9   26.27   13.61
  -5   5   9   16.26   16.92
   5   5  -9  -27.50   36.46
  -5  -5  -9   14.10   18.74
   5   5   9   10.85   15.41
  -5  -5   9  -12.81   34.88
   5  -5  -9   13.39   11.11
  -5   5  -9   22.25   19.24
   5  -5  10   31.06   17.77
  -5   5  10   11.17   18.85
   5   5 -10   24.99   29.95
  -5  -5 -10   17.42   18.54
  -5  -5  10   36.09   31.24
   5  -5 -10   18.01   12.01
  -5   5 -10   25.02   18.14
   5  -5  11   14.72   18.81
  -5   5  11   19.68   18.04
   5   5 -11   27.00   28.92
   5   5  11    2.81   15.66
   5  -5 -11    6.54   11.21
  -5   5 -11    6.89   22.80
   5  -5  12   60.51   24.88
   5   5 -12    4.93   29.08
  -5  -5 -12   32.00   19.98
   5   5  12   70.88   24.47
   5  -5 -12   47.86   15.73
  -5   5 -12   68.30   28.05
   5   6   0   33.64   35.69
  -5  -6   0   19.99   45.60
   5  -6   0   75.57   20.79
  -5   6   0   56.26   21.21
   5  -6   1   59.53   19.03
  -5   6   1   53.87   19.75
   5   6  -1   27.66   43.83
  -5  -6  -1   27.37   45.75
   5   6   1  112.79   46.76
  -5  -6   1   39.25   50.10
   5  -6  -1   47.99   16.43
  -5   6  -1   63.74   21.62
   5  -6   2   89.45   22.62
  -5   6   2   56.08   20.56
   5   6  -2  -18.33   43.28
  -5  -6  -2   44.15   49.49
   5   6   2   52.26   32.11
  -5  -6   2   63.93   54.97
   5  -6  -2   58.21   17.89
  -5   6  -2   92.90   26.10
   5  -6   3   71.30   19.69
  -5   6   3   10.72   17.84
   5   6  -3   21.72   40.22
  -5  -6  -3   18.19   39.96
   5   6   3   49.13   34.32
  -5  -6   3   -8.49   43.94
   5  -6  -3   13.67   12.11
  -5   6  -3   30.58   18.17
   5  -6   4   19.36   15.69
  -5   6   4   17.77   17.10
   5   6  -4   51.42   52.87
  -5  -6  -4   10.59   33.74
   5   6   4    9.59   29.08
  -5  -6   4   34.01   45.36
   5  -6  -4    4.25   10.88
  -5   6  -4   17.25   16.65
   5  -6   5   39.99   18.14
  -5   6   5   65.04   21.65
   5   6  -5   24.03   41.80
  -5  -6  -5   57.13   37.51
   5   6   5   32.27   25.08
  -5  -6   5    8.06   45.23
   5  -6  -5   46.41   15.29
  -5   6  -5   47.49   21.82
   5  -6   6   28.74   17.41
  -5   6   6   29.58   22.06
   5   6  -6    0.82   35.48
  -5  -6  -6   30.40   29.19
   5   6   6   35.56   22.29
  -5  -6   6   -8.41   40.80
   5  -6  -6   20.62   12.15
  -5   6  -6   34.43   22.15
   5  -6   7   71.67   24.07
  -5   6   7   54.92   22.60
   5   6  -7  -12.13   32.32
  -5  -6  -7   37.75   25.57
   5   6   7   80.95   29.00
  -5  -6   7   -1.59   29.21
   5  -6  -7  105.05   25.17
   5  -6   8   18.27   17.45
  -5   6   8    1.87   17.84
   5   6  -8  -31.69   30.42
  -5  -6  -8    5.94   20.75
   5   6   8    7.00   19.27
   5  -6  -8   15.00   12.26
   5  -6   9   32.79   20.24
   5   6  -9    2.48   26.87
  -5  -6  -9   22.66   20.84
   5   6   9   36.56   19.64
  -5  -6   9    9.55   29.74
   5  -6  -9   30.58   13.71
   5  -6  10   21.87   18.83
  -5  -6 -10   -3.97   21.36
   5  -6 -10   -4.74   12.24
   5   7   0    1.22   29.71
  -5  -7   0   48.36   32.06
   5  -7   0   57.45   18.71
   5  -7   1   71.59   20.85
   5   7  -1    1.50   25.60
  -5  -7  -1   -1.86   31.21
   5   7   1   12.44   28.58
  -5  -7   1   -2.13   27.03
   5  -7  -1   38.93   15.72
   5  -7   2    3.41   12.00
   5   7  -2    8.20   25.53
  -5  -7  -2   11.31   28.69
   5   7   2   23.70   24.39
  -5  -7   2   -1.01   29.08
   5  -7  -2   20.99   13.26
   5  -7   3   26.55   18.13
   5   7  -3    5.90   28.84
  -5  -7  -3   24.00   27.10
   5   7   3   13.79   22.52
  -5  -7   3   10.42   27.92
   5  -7  -3   31.37   13.16
   5  -7   4   27.45   17.97
   5   7  -4   19.96   28.53
  -5  -7  -4    0.78   25.04
   5   7   4   16.26   21.73
   5  -7  -4   48.18   15.30
   5  -7   5   14.70   17.02
   5   7  -5   38.09   26.89
  -5  -7  -5   21.55   24.41
   5   7   5   20.95   19.64
  -5  -7   5   -2.32   30.00
   5  -7  -5   36.90   13.49
   5  -7   6   34.11   19.45
  -5  -7  -6   10.90   20.96
   5   7   6   66.85   23.15
  -5  -7   6   34.48   32.00
   5  -7  -6   42.75   14.10
   5   7  -7    1.16   27.84
  -5  -7  -7    8.12   21.96
   5   7   7    9.62   18.53
  -5  -7   7   35.59   33.69
   5  -7  -7   35.40   13.89
   6   0   0  158.23   36.22
  -6   0   0   84.42   27.10
   6   0   1  116.38   29.92
   6   0  -1  105.63   27.37
  -6   0  -1  112.27   32.82
   6   0   2   15.45   16.59
  -6   0   2   24.79   21.78
  -6   0  -2   13.19   20.89
   6   0   3   30.98   18.38
  -6   0   3   50.07   25.62
   6   0  -3   56.11   20.17
  -6   0  -3    7.66   19.37
   6   0   4    8.04   16.84
  -6   0   4   33.48   23.78
   6   0  -4   31.79   17.77
  -6   0  -4   17.35   23.35
   6   0   5   23.45   17.60
   6   0  -5    4.02   16.41
  -6   0  -5   19.41   23.41
   6   0   6   31.64   18.02
  -6   0  -6   32.24   23.71
   6   0   7   56.84   19.10
   6   0  -7   57.24   23.79
  -6   0  -7   43.12   22.43
   6   0   8   13.05   14.36
   6   0  -8   27.03   22.41
  -6   0  -8   20.81   18.45
   6   1   0    5.33   14.32
  -6  -1   0   22.35   22.73
   6  -1   0   10.64   15.87
  -6   1   0   33.69   23.56
   6  -1   1   64.43   21.65
  -6   1   1   72.36   25.81
   6   1  -1   35.85   17.32
  -6  -1  -1   57.48   23.90
   6   1   1   48.70   20.80
  -6  -1   1   95.43   30.58
   6  -1  -1   60.95   22.55
  -6   1  -1   52.92   23.88
   6  -1   2   27.10   18.11
  -6   1   2   41.75   24.14
   6   1  -2   -8.93   15.81
   6   1   2   56.42   20.01
  -6  -1   2   41.38   25.43
   6  -1  -2   44.78   19.04
  -6   1  -2   22.22   21.92
   6  -1   3   14.24   17.11
   6   1  -3   23.88   17.94
  -6  -1  -3    8.53   17.94
   6   1   3    6.54   17.65
  -6  -1   3    0.25   21.75
   6  -1  -3   20.74   17.81
  -6   1  -3    3.44   22.33
   6  -1   4   16.94   15.15
  -6   1   4   31.93   23.13
   6   1  -4   -4.68   17.84
  -6  -1  -4   38.33   23.21
   6   1   4    6.64   17.50
  -6  -1   4   10.90   25.05
  -6   1  -4   16.24   23.83
   6  -1   5   21.45   15.02
   6   1  -5   11.17   19.12
  -6  -1  -5   13.83   20.82
   6   1   5   10.84   17.92
  -6  -1   5   16.49   23.03
   6  -1  -5    5.49   15.36
  -6   1  -5   33.48   22.62
   6  -1   6   39.70   16.52
   6   1  -6   18.44   20.67
  -6  -1  -6   30.21   23.19
   6   1   6   10.92   18.07
   6  -1  -6   36.48   19.47
  -6   1  -6   17.51   19.34
   6  -1   7   38.12   15.75
   6   1  -7   26.68   21.06
  -6  -1  -7   26.39   22.10
   6   1   7   19.60   18.25
   6  -1  -7   41.59   19.76
  -6   1  -7   57.77   25.01
   6  -1   8   22.57   16.18
   6   1  -8   -1.67   22.40
  -6  -1  -8   -9.43   18.31
   6   1   8   18.00   17.24
  -6   1  -8    8.41   18.56
   6   2   0  -11.04   17.93
   6  -2   0   10.17   16.18
  -6   2   0    8.51   22.03
   6  -2   1    4.52   17.23
  -6   2   1   24.13   23.30
  -6  -2  -1   27.18   24.64
   6   2   1   15.70   15.71
  -6  -2   1   -7.15   26.47
   6  -2  -1   12.60   16.69
  -6   2  -1   15.83   23.55
   6  -2   2  101.97   28.18
  -6   2   2   90.19   30.42
   6   2  -2  128.47   34.40
  -6  -2  -2   68.09   25.70
   6   2   2   77.13   22.58
  -6  -2   2   69.36   28.58
   6  -2  -2  130.42   31.06
  -6   2  -2   77.49   28.47
   6  -2   3   15.19   15.65
   6   2  -3   17.08   19.43
  -6  -2  -3   20.51   21.99
  -6  -2   3   21.79   26.53
   6  -2  -3   15.49   17.42
  -6   2  -3   36.93   24.64
   6  -2   4   18.03   16.59
   6   2  -4    9.60   20.39
   6   2   4   13.50   19.53
  -6  -2   4   22.81   27.08
   6  -2  -4   11.12   18.05
  -6   2  -4   -3.27   19.54
   6  -2   5   39.14   18.25
   6   2  -5   13.63   23.37
  -6  -2  -5   46.18   23.36
   6   2   5   43.54   22.09
  -6  -2   5   46.54   27.08
   6  -2  -5   21.10   17.52
  -6   2  -5   20.16   21.75
   6  -2   6   42.41   18.04
   6   2  -6   46.97   24.05
  -6  -2  -6   29.00   18.79
   6   2   6   55.53   22.50
  -6  -2   6   46.68   29.66
   6  -2  -6   47.36   19.03
  -6   2  -6   65.59   26.04
   6  -2   7   12.30   13.28
   6   2  -7   16.85   21.59
  -6  -2  -7   -0.22   19.04
   6   2   7    8.28   18.86
  -6   2  -7   11.61   18.54
   6   3   0   39.06   20.84
  -6  -3   0   13.05   23.95
   6  -3   0   91.06   26.95
   6  -3   1   35.01   17.40
   6   3  -1   39.80   22.75
  -6  -3  -1   52.29   28.34
   6   3   1   51.10   22.88
  -6  -3   1   36.82   31.69
   6  -3  -1   25.48   17.60
   6  -3   2   28.76   17.00
   6   3  -2    7.84   18.30
  -6  -3  -2    1.14   21.06
   6   3   2   17.00   17.53
  -6  -3   2    6.03   25.25
   6  -3  -2   24.97   18.05
   6  -3   3   16.78   16.53
   6   3  -3   29.63   23.72
  -6  -3  -3   13.03   27.03
   6   3   3   26.55   19.42
  -6  -3   3   32.27   27.71
   6  -3  -3   16.82   18.74
  -6   3  -3   25.50   23.26
   6  -3   4   29.90   16.54
   6   3  -4   41.25   23.15
  -6  -3  -4   17.77   19.29
   6   3   4   15.32   18.35
  -6  -3   4   41.49   27.76
   6  -3  -4    7.00   16.65
  -6   3  -4   30.40   21.38
   6  -3   5   37.33   17.79
   6   3  -5    1.32   23.34
  -6  -3  -5   16.67   20.50
  -6  -3   5   -2.62   27.90
   6  -3  -5   13.84   20.65
  -6   3  -5   30.40   23.02
   6   3  -6    2.06   24.50
   6   3   6   11.22   17.72
  -6   3  -6    8.70   21.51
   6   4   0   -4.62   21.75
  -6  -4   0    0.74   26.45
   6  -4   0   25.77   17.51
   6  -4   1   62.48   20.78
   6   4  -1   33.58   23.83
  -6  -4  -1   21.56   25.99
   6   4   1   49.81   24.18
  -6  -4   1   42.80   29.58
   6  -4   2   15.80   16.94
   6   4  -2    7.17   20.18
  -6  -4  -2   11.60   21.58
   6   4   2   17.92   19.88
  -6  -4   2    1.82   26.30
   6   4  -3   -6.63   24.17
  -6  -4  -3   11.59   24.54
   6   4   3    3.20   22.08
  -6  -4   3    5.49   30.58
   0   0   0    0.00    0.00
_computing_structure_solution     'SHELXT 2018/2 (Sheldrick, 2018)'
;
_shelx_hkl_checksum     95204
_shelx_res_file
;
TITL biotin_spot11_0p3dps_0p3fps_mov05_a.res in P2(1)2(1)2(1)
    a.res
    created by SHELXL-2019/3 at 16:34:19 on 11-Jul-2024
REM Old TITL GGYMLG       in space group P 1 21 1    .
REM SHELXT solution in P2(1)2(1)2(1): R1 0.298, Rweak 0.282, Alpha 0.038
REM <I/s>   0.000 for    0 systematic absences,  Orientation as input
REM Flack x =  0.121 ( 0.138 ) from   461 Parsons' quotients
REM Formula found by SHELXT:  C12 N O2 S
CELL  0.02510   5.1700  10.1100  20.7100   90.000   90.000   90.000
ZERR    1.000   0.0020   0.0019   0.0033    0.000    0.000    0.000
LATT -1
SYMM 1/2-X, -Y, 1/2+Z
SYMM -X, 1/2+Y, 1/2-Z
SYMM 1/2+X, 1/2-Y, -Z
SFAC C 0.600 40.938 0.136 0.374 0.547 3.278 1.225 13.013 0 0 0 0 0.76 12.011
SFAC N 0.482 31.526 0.135 0.324 0.519 2.607 1.075 10.017 0 0 0 0 0.71 14.007
SFAC O 0.392 25.675 0.144 0.306 0.511 2.272 0.937 8.270 0 0 0 0 0.66 15.999
SFAC S 1.390 40.169 0.348 0.365 0.915 2.890 2.506 13.043 0 0 0 0 1.05 32.065
SFAC H 0.129 37.737 0.036 0.553 0.127 3.772 0.236 13.518 0 0 0 0 0.31 1.008
UNIT 40 8 12 4 64
L.S. 1000
BOND
LIST 4
FMAP 2
PLAN 20
DFIX 1 O7 H11
ACTA
TEMP -173
WGHT    0.200000
EXTI10468.270508
FVAR       5.74610
S1    4    0.447151    0.629131    0.548162    11.00000    0.04103    0.06294 =
         0.06455    0.00511    0.00656    0.00103
C2    1    0.272907    0.682789    0.664210    11.00000    0.04637    0.04258 =
         0.06369    0.01483    0.00367    0.01432
AFIX  13
H3    5    0.156699    0.744934    0.688076    11.00000   -1.20000
AFIX   0
O1    3    0.581853    0.424239    0.746089    11.00000    0.06581    0.04263 =
         0.05607   -0.00307   -0.02006    0.00045
C4    1    0.394937    0.750979    0.608197    11.00000    0.05078    0.02946 =
         0.08348    0.00104   -0.02565   -0.00932
AFIX  23
H5A   5    0.561126    0.791672    0.621210    11.00000   -1.20000
H5B   5    0.279576    0.821350    0.591594    11.00000   -1.20000
AFIX   0
C5    1    0.142985    0.555961    0.568406    11.00000    0.04177    0.03005 =
         0.03150    0.01580   -0.00145    0.01225
AFIX  13
H6    5    0.006644    0.616251    0.550889    11.00000   -1.20000
AFIX   0
C3    1    0.122586    0.563237    0.641236    11.00000    0.02710    0.04628 =
         0.06731    0.01275    0.00750   -0.00326
AFIX  13
H4    5   -0.061673    0.566286    0.655848    11.00000   -1.20000
AFIX   0
O7    3    0.524065    0.517278    0.310914    11.00000    0.05533    0.04890 =
         0.06641    0.01129    0.01771    0.00462
AFIX  88
H11   5    0.703990    0.527528    0.291153    11.00000   -1.50000
AFIX   0
N2    2    0.259503    0.461450    0.671520    11.00000    0.04852    0.02752 =
         0.04619    0.00655   -0.01542    0.00170
AFIX  43
H2    5    0.222096    0.377591    0.665004    11.00000   -1.20000
AFIX   0
C6    1    0.084540    0.423110    0.543198    11.00000    0.05246    0.03205 =
         0.04221   -0.01875   -0.00723   -0.00581
AFIX  23
H7A   5   -0.077660    0.392651    0.563801    11.00000   -1.20000
H7B   5    0.223863    0.362837    0.557680    11.00000   -1.20000
AFIX   0
C9    1    0.252261    0.374367    0.365956    11.00000    0.04463    0.03968 =
         0.06825   -0.00014   -0.00073    0.00548
AFIX  23
H10A  5    0.103149    0.423018    0.347641    11.00000   -1.20000
H10B  5    0.209890    0.278886    0.365124    11.00000   -1.20000
AFIX   0
C1    1    0.442050    0.497255    0.709197    11.00000    0.03910    0.03084 =
         0.03118    0.00425   -0.01463    0.00332
C10   1    0.485288    0.398373    0.324455    11.00000    0.04749    0.04305 =
         0.05374   -0.02403    0.01886   -0.00898
N1    2    0.463433    0.626933    0.707444    11.00000    0.04964    0.04350 =
         0.04539   -0.01514   -0.03089   -0.00561
AFIX  43
H1    5    0.577570    0.673122    0.729473    11.00000   -1.20000
AFIX   0
C8    1    0.289703    0.415245    0.432021    11.00000    0.05428    0.02199 =
         0.05581    0.00403   -0.00859   -0.00114
AFIX  23
H9A   5    0.352328    0.507775    0.432597    11.00000   -1.20000
H9B   5    0.424798    0.359130    0.451955    11.00000   -1.20000
AFIX   0
O00F  3    0.622083    0.307723    0.302014    11.00000    0.05115    0.03884 =
         0.11954    0.00876    0.01892    0.00268
C7    1    0.054424    0.406205    0.470369    11.00000    0.05195    0.03635 =
         0.06816    0.01339   -0.00568    0.00708
AFIX  23
H8A   5   -0.025508    0.318811    0.462195    11.00000   -1.20000
H8B   5   -0.067987    0.474312    0.454688    11.00000   -1.20000
REM #####
REM #####
AFIX   0
HKLF 4
REM  biotin_spot11_0p3dps_0p3fps_mov05_a.res in P2(1)2(1)2(1)
REM wR2 = 0.4094, GooF = S = 1.325, Restrained GooF = 1.325 for all data
REM R1 = 0.1586 for 1397 Fo > 4sig(Fo) and 0.1856 for all 1926 data
REM 148 parameters refined using 1 restraints
END
WGHT      0.2000      0.0000
REM Highest difference peak  0.232,  deepest hole -0.205,  1-sigma level  0.065
Q1    1   0.4656  0.5657  0.5007  11.00000  0.05    0.23
Q2    1   0.4701  0.5617  0.6621  11.00000  0.05    0.23
Q3    1   0.0196  0.4316  0.5919  11.00000  0.05    0.21
Q4    1   0.4699  0.6954  0.5793  11.00000  0.05    0.21
Q5    1   0.5253  0.5800  0.3590  11.00000  0.05    0.20
Q6    1   0.5470  0.4639  0.7712  11.00000  0.05    0.19
Q7    1   0.5034  0.4493  0.3530  11.00000  0.05    0.19
Q8    1   0.0911  0.5838  0.5974  11.00000  0.05    0.18
Q9    1   0.3729  0.6776  0.6619  11.00000  0.05    0.18
Q10   1   0.1023  0.3558  0.4177  11.00000  0.05    0.18
Q11   1   0.0692  0.4773  0.4271  11.00000  0.05    0.17
Q12   1   0.0223  0.5613  0.4268  11.00000  0.05    0.16
Q13   1   0.4315  0.8126  0.5767  11.00000  0.05    0.15
Q14   1   0.2023  0.5646  0.6263  11.00000  0.05    0.14
Q15   1   0.4579  0.6619  0.5239  11.00000  0.05    0.14
Q16   1  -0.1587  0.3163  0.5520  11.00000  0.05    0.13
Q17   1   0.3611  0.2542  0.3112  11.00000  0.05    0.12
Q18   1   0.3175  0.3615  0.4790  11.00000  0.05    0.12
Q19   1   0.5897  0.3813  0.7130  11.00000  0.05    0.12
Q20   1   0.2893  0.2796  0.3190  11.00000  0.05    0.11
;
_shelx_res_checksum     5829
data_a_1
_audit_creation_method     'SHELXL-2019/3'
_chemical_name_systematic
;
(<i>S</i>,<i>S</i>)-(+)-<i>N</i>,<i>N</i>'-Bis(3,5-di-<i>tert</i>-\
butylsalicylidene)-1,2-cyclohexanediaminomanganese(III) chloride
;
_chemical_name_common     '(<i>S</i>,<i>S</i>)-Jacobsen's Ligand'
_chemical_formula_moiety     'C36 H54 N2 O2'
_chemical_formula_sum     'C36 H54 N2 O2'
_chemical_formula_iupac     'C36 H54 N2 O2'
_chemical_formula_weight     546.81
_chemical_melting_point     ?
_chemical_absolute_configuration     rm
_space_group_crystal_system     orthorhombic
_space_group_name_H-M_alt     'P 21 21 21'
_space_group_name_Hall     'P 2ac 2ab'
loop_
    _space_group_symop_operation_xyz
    'x, y, z'
    'x+1/2, -y+1/2, -z'
    '-x, y+1/2, -z+1/2'
    '-x+1/2, -y, z+1/2'
_cell_length_a     7.160(2)
_cell_length_b     19.4400(19)
_cell_length_c     29.780(3)
_cell_angle_alpha     90
_cell_angle_beta     90
_cell_angle_gamma     90
_cell_volume     4145.1(13)
_cell_formula_units_Z     4
_cell_measurement_reflns_used     13767
_cell_measurement_theta_min     0.044
_cell_measurement_theta_max     0.837
_cell_measurement_temperature     293
_exptl_crystal_description     rod
_exptl_crystal_colour     yellow
_exptl_crystal_size_max     0.010
_exptl_crystal_size_mid     0.0007
_exptl_crystal_size_min     0.00015
_exptl_crystal_density_diffrn     0.876
_exptl_crystal_density_meas     ?
_exptl_crystal_density_method     ?
_exptl_crystal_F_000     509
_exptl_absorpt_coefficient_mu     0.000
_exptl_absorpt_correction_type     none
_exptl_absorpt_process_details     ?
_exptl_absorpt_correction_T_min     ?
_exptl_absorpt_correction_T_max     ?
_diffrn_ambient_temperature     293
_diffrn_source     FEG
_diffrn_radiation_type     electron
_diffrn_radiation_wavelength     0.0251
_diffrn_measurement_device_type     TEM
_diffrn_measurement_method     'continuous rotation 3D ED'
_diffrn_detector_area_resol_mean     ?
_diffrn_reflns_number     13767
_diffrn_reflns_av_R_equivalents     0.0994
_diffrn_reflns_av_unetI/netI     0.1254
_diffrn_reflns_theta_min     0.044
_diffrn_reflns_theta_max     0.837
_diffrn_reflns_theta_full     0.837
_diffrn_measured_fraction_theta_max     0.824
_diffrn_measured_fraction_theta_full     0.824
_diffrn_reflns_limit_h_min     -8
_diffrn_reflns_limit_h_max     8
_diffrn_reflns_limit_k_min     -22
_diffrn_reflns_limit_k_max     22
_diffrn_reflns_limit_l_min     -31
_diffrn_reflns_limit_l_max     31
_diffrn_standards_number     0
_diffrn_standards_interval_count     0
_diffrn_standards_interval_time     0
_diffrn_standards_decay_%     0
_refine_special_details     ?
_reflns_number_total     5692
_reflns_number_gt     2894
_reflns_threshold_expression     'I > 2\s(I)'
_refine_ls_structure_factor_coef     Fsqd
_refine_ls_matrix_type     full
_refine_ls_R_factor_all     0.1707
_refine_ls_R_factor_gt     0.1167
_refine_ls_wR_factor_gt     0.3180
_refine_ls_wR_factor_ref     0.3641
_refine_ls_goodness_of_fit_ref     1.053
_refine_ls_restrained_S_all     1.053
_refine_ls_number_reflns     5692
_refine_ls_number_parameters     382
_refine_ls_number_restraints     0
_refine_ls_hydrogen_treatment     mixed
_refine_ls_weighting_scheme     calc
_refine_ls_weighting_details
                      'w=1/[\s^2^(Fo^2^)+(0.2000P)^2^] where P=(Fo^2^+2Fc^2^)/3'
_atom_sites_solution_hydrogens     mixed
_atom_sites_solution_primary     ?
_atom_sites_solution_secondary     ?
_refine_ls_shift/su_max     0.001
_refine_ls_shift/su_mean     0.000
_refine_diff_density_max     0.101
_refine_diff_density_min     -0.096
_refine_ls_extinction_method
;
SHELXL2019 (Sheldrick, 2015<i>b</i>)
;
_refine_ls_extinction_coef     1934(19)
_refine_ls_extinction_expression
                                  'Fc^*^=kFc[1+0.001xFc^2^\l^3^/sin(2\q)]^-1/4^'
_refine_ls_abs_structure_details
;
 All f" are zero, so absolute structure could not be determined
;
_refine_ls_abs_structure_Flack     ?
loop_
    _atom_type_symbol
    _atom_type_description
    _atom_type_scat_dispersion_real
    _atom_type_scat_dispersion_imag
    _atom_type_scat_source
    'C' 'C' 0.0000 0.0000
                         'International Tables Vol C Tables 4.2.6.8 and 6.1.1.4'
    'N' 'N' 0.0000 0.0000
                         'International Tables Vol C Tables 4.2.6.8 and 6.1.1.4'
    'O' 'O' 0.0000 0.0000
                         'International Tables Vol C Tables 4.2.6.8 and 6.1.1.4'
    'H' 'H' 0.0000 0.0000
                         'International Tables Vol C Tables 4.2.6.8 and 6.1.1.4'
_computing_data_collection     ?
_computing_cell_refinement     ?
_computing_data_reduction     ?
_computing_structure_solution     ?
_computing_structure_refinement
;
SHELXL2019 (Sheldrick, 2015<i>b</i>)
;
_computing_molecular_graphics     ?
_computing_publication_material     ?
loop_
    _atom_site_type_symbol
    _atom_site_label
    _atom_site_fract_x
    _atom_site_fract_y
    _atom_site_fract_z
    _atom_site_U_iso_or_equiv
    _atom_site_adp_type
    _atom_site_calc_flag
    _atom_site_occupancy
    _atom_site_disorder_assembly
    _atom_site_disorder_group
    N N1 0.5613(11) 0.1014(5) 0.0765(4) 0.072(3) Uani d 1 . .
    C C30 0.116(3) -0.2062(11) -0.0438(13) 0.244(19) Uani d 1 . .
    H H22A 0.044779 -0.247895 -0.042927 0.366 Uiso calc 1 . .
    H H22B 0.114682 -0.184834 -0.014747 0.366 Uiso calc 1 . .
    H H22C 0.242977 -0.216593 -0.052029 0.366 Uiso calc 1 . .
    C C27 0.284(4) 0.1004(9) -0.2012(7) 0.157(8) Uani d 1 . .
    H H20A 0.339915 0.057323 -0.209225 0.235 Uiso calc 1 . .
    H H20B 0.373071 0.128296 -0.185537 0.235 Uiso calc 1 . .
    H H20C 0.243208 0.123828 -0.227819 0.235 Uiso calc 1 . .
    C C31 0.044(3) -0.1938(10) -0.1291(9) 0.176(10) Uani d 1 . .
    H H23A -0.074293 -0.213499 -0.136753 0.264 Uiso calc 1 . .
    H H23B 0.137123 -0.229503 -0.127907 0.264 Uiso calc 1 . .
    H H23C 0.079207 -0.160516 -0.151342 0.264 Uiso calc 1 . .
    C C5 0.7089(12) 0.1446(6) 0.0511(5) 0.073(3) Uani d 1 . .
    H H5 0.648056 0.186745 0.040423 0.088 Uiso calc 1 . .
    C C9 0.2552(13) 0.0240(5) 0.1296(5) 0.069(3) Uani d 1 . .
    C C13 0.2352(13) 0.1307(5) 0.1782(4) 0.071(3) Uani d 1 . .
    H H8 0.283511 0.173576 0.185779 0.086 Uiso calc 1 . .
    O O1 0.3329(18) -0.0122(5) 0.0929(4) 0.085(3) Uani d 1 . .
    H H25 0.411(13) 0.009(5) 0.083(4) 0.13(4) Uiso d 1 . .
    C C32 -0.182(3) -0.1393(11) -0.0706(14) 0.217(15) Uani d 1 . .
    H H5A -0.229687 -0.111318 -0.094568 0.325 Uiso calc 1 . .
    H H5B -0.194821 -0.115105 -0.042657 0.325 Uiso calc 1 . .
    H H5C -0.251953 -0.181496 -0.069194 0.325 Uiso calc 1 . .
    C C18 0.5311(14) 0.0252(5) -0.0273(4) 0.070(3) Uani d 1 . .
    H H16 0.569550 -0.008962 -0.007521 0.084 Uiso calc 1 . .
    C C19 0.3722(15) 0.0079(5) -0.0590(4) 0.068(3) Uani d 1 . .
    C C11 0.0204(15) 0.0348(5) 0.1920(5) 0.071(3) Uani d 1 . .
    H H9 -0.075810 0.015357 0.208745 0.085 Uiso calc 1 . .
    C C6 0.8830(10) 0.1667(5) 0.0824(4) 0.067(3) Uani d 1 . .
    H H6B 0.839438 0.198303 0.105340 0.081 Uiso calc 1 . .
    H H6A 0.931551 0.126161 0.097397 0.081 Uiso calc 1 . .
    C C28 -0.080(4) 0.0478(10) -0.1953(9) 0.219(16) Uani d 1 . .
    H H24A -0.115288 0.074544 -0.221043 0.329 Uiso calc 1 . .
    H H24B -0.183730 0.044888 -0.174938 0.329 Uiso calc 1 . .
    H H24C -0.044837 0.002402 -0.204718 0.329 Uiso calc 1 . .
    C C78 0.4701(12) 0.1322(5) 0.1117(4) 0.066(3) Uani d 1 . .
    H H7 0.498828 0.177523 0.118956 0.079 Uiso calc 1 . .
    C C8 0.3214(13) 0.0940(5) 0.1397(5) 0.073(4) Uani d 1 . .
    N N12 0.6198(11) 0.0850(5) -0.0256(4) 0.069(3) Uani d 1 . .
    C C10 0.0988(14) -0.0060(4) 0.1555(5) 0.080(4) Uani d 1 . .
    C C24 0.2800(18) -0.0612(5) -0.0565(5) 0.088(4) Uani d 1 . .
    H H17 0.324177 -0.092411 -0.035323 0.106 Uiso calc 1 . .
    C C2 1.1141(12) 0.1542(6) 0.0133(6) 0.100(5) Uani d 1 . .
    H H2A 1.212487 0.177408 -0.003146 0.120 Uiso calc 1 . .
    H H2B 1.163762 0.111257 0.024808 0.120 Uiso calc 1 . .
    C C016 0.3211(16) 0.0541(5) -0.0957(5) 0.081(4) Uani d 1 . .
    C C12 0.0826(14) 0.1048(6) 0.2045(5) 0.080(4) Uani d 1 . .
    C C4 0.7778(11) 0.1000(6) 0.0064(5) 0.077(3) Uani d 1 . .
    H H4 0.826317 0.055809 0.017087 0.092 Uiso calc 1 . .
    O O2 0.4048(17) 0.1176(5) -0.1017(5) 0.088(3) Uani d 1 . .
    H H26 0.496(12) 0.115(4) -0.075(4) 0.12(2) Uiso d 1 . .
    C C22 0.0796(18) -0.0316(7) -0.1214(5) 0.092(4) Uani d 1 . .
    H H18 -0.013445 -0.045457 -0.141228 0.111 Uiso calc 1 . .
    C C25 0.105(2) 0.0864(6) -0.1688(6) 0.104(5) Uani d 1 . .
    C C33 0.0162(18) -0.0814(5) 0.1395(6) 0.091(5) Uani d 1 . .
    C C1 1.0463(14) 0.2021(6) 0.0548(6) 0.094(5) Uani d 1 . .
    H H1A 1.151287 0.210756 0.074629 0.113 Uiso calc 1 . .
    H H1B 1.003340 0.246026 0.043302 0.113 Uiso calc 1 . .
    C C14 -0.0191(18) 0.1447(5) 0.2445(5) 0.083(4) Uani d 1 . .
    C C23 0.1359(16) -0.0811(5) -0.0831(5) 0.078(3) Uani d 1 . .
    C C3 0.9452(13) 0.1392(7) -0.0189(5) 0.081(3) Uani d 1 . .
    H H3B 0.988097 0.111178 -0.043788 0.097 Uiso calc 1 . .
    H H3A 0.899057 0.182231 -0.030982 0.097 Uiso calc 1 . .
    C C21 0.1626(15) 0.0339(5) -0.1278(5) 0.077(4) Uani d 1 . .
    C C29 0.0297(19) -0.1559(6) -0.0793(6) 0.108(5) Uani d 1 . .
    C C36 0.170(3) -0.1384(6) 0.1427(7) 0.137(7) Uani d 1 . .
    H H14A 0.280629 -0.123222 0.127530 0.206 Uiso calc 1 . .
    H H14B 0.124977 -0.179896 0.128910 0.206 Uiso calc 1 . .
    H H14C 0.198090 -0.147204 0.173707 0.206 Uiso calc 1 . .
    C C35 -0.156(2) -0.1034(6) 0.1748(8) 0.144(8) Uani d 1 . .
    H H13A -0.202894 -0.148120 0.166911 0.215 Uiso calc 1 . .
    H H13B -0.255648 -0.070353 0.172670 0.215 Uiso calc 1 . .
    H H13C -0.109386 -0.104317 0.204965 0.215 Uiso calc 1 . .
    C C34 -0.072(2) -0.0786(7) 0.0907(7) 0.117(5) Uani d 1 . .
    H H15A 0.021516 -0.089474 0.068807 0.175 Uiso calc 1 . .
    H H15B -0.120250 -0.033283 0.085053 0.175 Uiso calc 1 . .
    H H15C -0.172358 -0.111415 0.088638 0.175 Uiso calc 1 . .
    C C26 0.023(3) 0.1578(7) -0.1493(6) 0.124(6) Uani d 1 . .
    H H19A -0.014689 0.186796 -0.173826 0.186 Uiso calc 1 . .
    H H19B 0.117152 0.180621 -0.131992 0.186 Uiso calc 1 . .
    H H19C -0.083403 0.148338 -0.130606 0.186 Uiso calc 1 . .
    C C15 0.075(4) 0.2204(10) 0.2538(11) 0.248(18) Uani d 1 . .
    H H10A 0.208919 0.216395 0.252995 0.373 Uiso calc 1 . .
    H H10B 0.037160 0.236882 0.282777 0.373 Uiso calc 1 . .
    H H10C 0.035044 0.252106 0.231085 0.373 Uiso calc 1 . .
    C C17 -0.236(2) 0.1485(9) 0.2322(8) 0.153(8) Uani d 1 . .
    H H12A -0.267128 0.194540 0.223357 0.229 Uiso calc 1 . .
    H H12B -0.308813 0.135651 0.257895 0.229 Uiso calc 1 . .
    H H12C -0.261845 0.117495 0.207864 0.229 Uiso calc 1 . .
    C C16 0.001(4) 0.1014(9) 0.2916(7) 0.155(8) Uani d 1 . .
    H H11A -0.047346 0.055777 0.287475 0.233 Uiso calc 1 . .
    H H11B -0.068564 0.124260 0.314799 0.233 Uiso calc 1 . .
    H H11C 0.130046 0.098955 0.300032 0.233 Uiso calc 1 . .
loop_
    _atom_site_aniso_label
    _atom_site_aniso_U_11
    _atom_site_aniso_U_22
    _atom_site_aniso_U_33
    _atom_site_aniso_U_12
    _atom_site_aniso_U_13
    _atom_site_aniso_U_23
    N1 0.056(4) 0.072(5) 0.087(10) -0.002(4) 0.008(5) 0.012(5)
    C30 0.20(2) 0.131(14) 0.41(5) -0.049(14) -0.02(2) 0.13(2)
    C27 0.27(3) 0.143(13) 0.057(15) -0.007(14) 0.016(16) 0.019(9)
    C31 0.201(17) 0.162(15) 0.16(3) -0.085(14) 0.068(18) -0.046(15)
    C5 0.050(5) 0.089(7) 0.081(11) 0.003(5) -0.006(6) 0.001(6)
    C9 0.071(5) 0.077(6) 0.059(11) -0.001(5) 0.016(6) 0.001(5)
    C13 0.075(6) 0.065(5) 0.074(10) -0.011(5) 0.027(6) -0.036(5)
    O1 0.110(7) 0.077(6) 0.068(10) 0.001(6) 0.021(7) 0.000(5)
    C32 0.142(13) 0.168(17) 0.34(5) -0.010(13) 0.09(2) 0.01(2)
    C18 0.090(6) 0.072(6) 0.049(9) 0.008(6) 0.013(7) 0.004(5)
    C19 0.096(6) 0.063(6) 0.046(9) -0.003(5) -0.027(7) 0.012(5)
    C11 0.082(6) 0.072(6) 0.060(10) -0.014(5) 0.026(6) 0.004(5)
    C6 0.044(4) 0.084(6) 0.073(10) 0.010(4) 0.002(5) 0.002(5)
    C28 0.35(4) 0.135(14) 0.18(3) 0.054(17) -0.18(3) -0.014(13)
    C78 0.062(5) 0.077(6) 0.059(9) -0.014(5) 0.009(6) -0.016(5)
    C8 0.061(5) 0.075(6) 0.084(12) -0.008(5) -0.001(6) 0.004(6)
    N12 0.055(4) 0.087(6) 0.065(9) 0.002(4) 0.009(5) 0.000(5)
    C10 0.086(6) 0.041(5) 0.112(13) -0.009(5) 0.015(7) 0.009(5)
    C24 0.112(8) 0.070(6) 0.083(12) 0.001(6) -0.011(9) -0.001(6)
    C2 0.038(4) 0.101(8) 0.160(18) -0.014(5) 0.010(7) 0.018(8)
    C016 0.092(7) 0.076(6) 0.075(13) -0.007(6) -0.017(7) -0.037(6)
    C12 0.073(6) 0.093(7) 0.075(12) -0.004(5) 0.007(7) -0.019(6)
    C4 0.049(4) 0.090(7) 0.091(12) 0.018(5) 0.001(6) -0.001(6)
    O2 0.110(7) 0.095(7) 0.061(10) -0.023(5) -0.009(7) 0.025(5)
    C22 0.112(8) 0.132(10) 0.033(11) -0.027(7) -0.022(7) -0.006(7)
    C25 0.141(11) 0.085(8) 0.087(15) 0.013(7) -0.010(10) -0.021(7)
    C33 0.110(8) 0.057(6) 0.105(15) -0.015(6) 0.037(9) -0.008(6)
    C1 0.057(5) 0.086(7) 0.139(15) 0.000(5) 0.004(7) 0.015(8)
    C14 0.112(8) 0.079(7) 0.059(11) 0.010(6) 0.014(7) 0.005(6)
    C23 0.093(7) 0.083(7) 0.059(11) 0.008(6) -0.022(8) -0.005(6)
    C3 0.066(5) 0.122(9) 0.054(10) 0.006(6) 0.014(6) 0.003(6)
    C21 0.082(6) 0.075(6) 0.072(12) -0.001(5) -0.003(7) -0.017(6)
    C29 0.113(8) 0.079(7) 0.131(17) -0.018(7) 0.013(10) -0.028(8)
    C36 0.204(15) 0.069(8) 0.139(19) -0.007(9) 0.039(15) -0.019(8)
    C35 0.148(11) 0.071(7) 0.21(2) -0.023(8) 0.075(14) -0.034(10)
    C34 0.141(11) 0.099(9) 0.111(17) -0.041(8) 0.012(11) -0.027(8)
    C26 0.167(12) 0.109(9) 0.096(17) 0.037(10) -0.006(12) -0.017(8)
    C15 0.33(3) 0.141(14) 0.27(4) -0.028(18) 0.17(3) -0.12(2)
    C17 0.119(11) 0.179(15) 0.16(2) 0.044(11) 0.018(12) -0.054(14)
    C16 0.23(2) 0.141(12) 0.094(18) 0.072(14) 0.022(15) -0.028(10)
_geom_special_details
;
 All esds (except the esd in the dihedral angle between two l.s. planes)
 are estimated using the full covariance matrix.  The cell esds are taken
 into account individually in the estimation of esds in distances, angles
 and torsion angles; correlations between esds in cell parameters are only
 used when they are defined by crystal symmetry.  An approximate (isotropic)
 treatment of cell esds is used for estimating esds involving l.s. planes.
;
loop_
    _geom_bond_atom_site_label_1
    _geom_bond_atom_site_label_2
    _geom_bond_site_symmetry_2
    _geom_bond_distance
    _geom_bond_publ_flag
    N1 C78 . 1.374(16) ?
    N1 C5 . 1.548(15) ?
    C30 C29 . 1.57(3) ?
    C27 C25 . 1.62(3) ?
    C31 C29 . 1.66(3) ?
    C5 C6 . 1.615(14) ?
    C5 C4 . 1.663(19) ?
    C9 O1 . 1.414(16) ?
    C9 C8 . 1.472(14) ?
    C9 C10 . 1.479(15) ?
    C13 C12 . 1.436(16) ?
    C13 C8 . 1.484(17) ?
    C32 C29 . 1.57(2) ?
    C18 N12 . 1.327(13) ?
    C18 C19 . 1.515(16) ?
    C19 C016 . 1.461(18) ?
    C19 C24 . 1.498(14) ?
    C11 C10 . 1.458(17) ?
    C11 C12 . 1.478(15) ?
    C6 C1 . 1.587(15) ?
    C28 C25 . 1.71(3) ?
    C78 C8 . 1.542(16) ?
    N12 C4 . 1.506(16) ?
    C10 C33 . 1.652(15) ?
    C24 C23 . 1.358(17) ?
    C2 C3 . 1.571(17) ?
    C2 C1 . 1.62(2) ?
    C016 O2 . 1.384(15) ?
    C016 C21 . 1.534(17) ?
    C12 C14 . 1.598(18) ?
    C4 C3 . 1.607(16) ?
    C22 C21 . 1.419(16) ?
    C22 C23 . 1.545(19) ?
    C25 C26 . 1.616(18) ?
    C25 C21 . 1.64(2) ?
    C33 C36 . 1.57(2) ?
    C33 C34 . 1.59(3) ?
    C33 C35 . 1.68(2) ?
    C14 C17 . 1.60(2) ?
    C14 C16 . 1.64(2) ?
    C14 C15 . 1.64(2) ?
    C23 C29 . 1.645(16) ?
loop_
    _geom_angle_atom_site_label_1
    _geom_angle_atom_site_label_2
    _geom_angle_atom_site_label_3
    _geom_angle_site_symmetry_1
    _geom_angle_site_symmetry_3
    _geom_angle
    _geom_angle_publ_flag
    C78 N1 C5 . . 117.4(9) ?
    N1 C5 C6 . . 112.9(10) ?
    N1 C5 C4 . . 108.0(8) ?
    C6 C5 C4 . . 111.8(7) ?
    O1 C9 C8 . . 119.5(9) ?
    O1 C9 C10 . . 120.3(10) ?
    C8 C9 C10 . . 120.1(10) ?
    C12 C13 C8 . . 124.6(9) ?
    N12 C18 C19 . . 125.4(10) ?
    C016 C19 C24 . . 118.5(9) ?
    C016 C19 C18 . . 121.1(8) ?
    C24 C19 C18 . . 119.9(9) ?
    C10 C11 C12 . . 124.8(9) ?
    C1 C6 C5 . . 112.6(11) ?
    N1 C78 C8 . . 122.0(9) ?
    C9 C8 C13 . . 118.0(9) ?
    C9 C8 C78 . . 123.9(10) ?
    C13 C8 C78 . . 118.1(8) ?
    C18 N12 C4 . . 123.6(10) ?
    C11 C10 C9 . . 117.8(8) ?
    C11 C10 C33 . . 124.1(9) ?
    C9 C10 C33 . . 118.0(11) ?
    C23 C24 C19 . . 124.1(11) ?
    C3 C2 C1 . . 110.0(8) ?
    O2 C016 C19 . . 122.4(10) ?
    O2 C016 C21 . . 117.9(12) ?
    C19 C016 C21 . . 119.7(9) ?
    C13 C12 C11 . . 114.6(10) ?
    C13 C12 C14 . . 125.7(9) ?
    C11 C12 C14 . . 119.7(9) ?
    N12 C4 C3 . . 110.8(11) ?
    N12 C4 C5 . . 112.6(7) ?
    C3 C4 C5 . . 110.4(9) ?
    C21 C22 C23 . . 123.3(10) ?
    C26 C25 C27 . . 110.9(13) ?
    C26 C25 C21 . . 110.9(14) ?
    C27 C25 C21 . . 110.4(11) ?
    C26 C25 C28 . . 105.0(12) ?
    C27 C25 C28 . . 114.2(18) ?
    C21 C25 C28 . . 105.3(12) ?
    C36 C33 C34 . . 111.2(12) ?
    C36 C33 C10 . . 111.1(11) ?
    C34 C33 C10 . . 112.2(10) ?
    C36 C33 C35 . . 107.3(10) ?
    C34 C33 C35 . . 106.7(13) ?
    C10 C33 C35 . . 108.0(11) ?
    C6 C1 C2 . . 111.5(9) ?
    C17 C14 C12 . . 107.1(12) ?
    C17 C14 C16 . . 107.8(15) ?
    C12 C14 C16 . . 110.5(10) ?
    C17 C14 C15 . . 113.4(14) ?
    C12 C14 C15 . . 111.9(11) ?
    C16 C14 C15 . . 106.2(16) ?
    C24 C23 C22 . . 116.9(10) ?
    C24 C23 C29 . . 124.2(11) ?
    C22 C23 C29 . . 118.7(10) ?
    C2 C3 C4 . . 112.1(11) ?
    C22 C21 C016 . . 117.1(11) ?
    C22 C21 C25 . . 123.5(10) ?
    C016 C21 C25 . . 119.4(10) ?
    C30 C29 C32 . . 113(2) ?
    C30 C29 C23 . . 114.5(13) ?
    C32 C29 C23 . . 106.1(11) ?
    C30 C29 C31 . . 107.4(18) ?
    C32 C29 C31 . . 107(2) ?
    C23 C29 C31 . . 107.6(13) ?
_shelx_space_group_comment
;
The symmetry employed for this shelxl refinement is uniquely defined
by the following loop, which should always be used as a source of
symmetry information in preference to the above space-group names.
They are only intended as comments.
;
_shelx_estimated_absorpt_T_min     ?
_shelx_estimated_absorpt_T_max     ?
_shelx_hkl_file
;
   0  -1   0   44.96  25.728   1
   0   1   0   37.44  23.709   1
   0  -1   1   29.01  23.220  -1
   0   1  -1   -1.99  30.294  -1
   0  -1   2 -149.20  87.787   1
   0   1  -2  236.44 118.245   1
   0  -1   3  48180. 5423.72   1
   0   1  -3  39736. 4535.89   1
   0  -2   0 542372.  59472.   1
   0   2   0 627616.  68794.   1
   0   2   1 316899.  34796.   1
   0  -2   1 319541.  35065.   1
   0  -2  -1 318644.  34960.   1
   0   2  -1 323280.  35479.   1
   0  -2   2 153739.  16934.   1
   0   2  -2 159222.  17547.   1
   0  -2   3 156780.  17283.   1
   0   2  -3 169641.  18679.   1
   0  -2   4 384895.  42283.   1
   0   2  -4 396460.  43534.   1
   0  -2   5 630608.  69242.   1
   0   2  -5 664506.  72881.   1
   0  -2   7 157128.  17438.   1
   0   2  -7 131505.  14641.   1
   0  -3   0 1176.97 1289.63   1
   0   3   0 -2203.4 1177.47   1
   0   3   1 449003.  49287.   1
   0  -3   1 417597.  45857.   1
   0  -3  -1 450398.  49447.   1
   0   3  -1 421286.  46256.   1
   0   3   2 114008.  12672.   1
   0  -3  -2 115254.  12831.   1
   0   3  -2 138833.  15334.   1
   0  -3   3  34521. 4019.44  -1
   0   3  -3  33589. 3923.23  -1
   0  -3   5 319840.  35189.   1
   0   3  -5 344217.  37846.   1
   0  -3   6 110468.  12308.   1
   0   3  -6 117647.  13091.   1
   0  -3   8 3934.19 1305.08   1
   0   3  -8 8050.84 1628.11   1
   0  -3   9 192472.  21341.   1
   0   3  -9 210518.  23315.   1
   0  -3  10  25454. 3290.62   1
   0   3 -10  28549. 3661.51   1
   0  -4   0 920238. 100947.   1
   0   4   0 999999. 109671.   1
   0   4   1 494715.  54337.   1
   0  -4   1 491375.  53988.   1
   0  -4  -1 542372.  59571.   1
   0   4  -1 532901.  58524.   1
   0   4   2  66700. 7572.28   1
   0  -4   2  57976. 6565.30   1
   0  -4  -2  57577. 6600.19   1
   0   4  -2  53888. 6116.64   1
   0  -4   3 249302.  27492.   1
   0  -4  -3 291924.  32188.   1
   0   4  -3 277467.  30568.   1
   0  -4   4  30573. 3645.06   1
   0   4  -4  28699. 3464.10   1
   0  -4   5 289332.  31869.   1
   0   4  -5 305832.  33669.   1
   0  -4   6  82752. 9267.19   1
   0   4  -6  64806. 7303.08   1
   0  -4   8  14108. 2005.98   1
   0   4  -8  14935. 2112.66   1
   0  -4  10 315852.  34845.   1
   0   4 -10 311465.  34382.   1
   0  -4  12 213410.  23694.   1
   0   4 -12 192871.  21446.   1
   0  -4  13 141775.  15907.   1
   0   4 -13 152841.  17099.   1
   0  -4  14 9227.31 1947.66   1
   0   4 -14 8763.70 2026.92   1
   0   4 -15 6784.64 1701.39   1
   0  -5   0 -1709.9 1537.39   1
   0   5   0 -647.56 1518.94   1
   0   5   1 124476.  13843.   1
   0  -5   1 119940.  13355.   1
   0  -5  -1 147707.  16396.   1
   0   5   2  72782. 8250.24   1
   0  -5   2  83799. 9406.77   1
   0  -5  -2  75424. 8544.36   1
   0   5   3 120339.  13475.   1
   0  -5   3 156780.  17378.   1
   0  -5  -3 126919.  14177.   1
   0   5  -3 107627.  11979.   1
   0  -5   5 117348.  13061.   1
   0   5  -5 133649.  14855.   1
   0  -5   6 138684.  15394.   1
   0   5  -6 123828.  13764.   1
   0  -5   7 5997.00 1217.35   1
   0   5  -7 6899.29 1262.21   1
   0  -5   8 104337.  11640.   1
   0   5  -8 134746.  14975.   1
   0  -5  10 106680.  11929.   1
   0   5 -10 101446.  11386.   1
   0  -5  13  50150. 5882.35   1
   0   5 -13  41067. 4990.02   1
   0  -5  15  43355. 5259.22   1
   0   5 -15  29292. 3849.95   1
   0  -5  16 2926.72 1483.05   1
   0   5 -16 4542.37 1788.63   1
   0  -5  17  25743. 3344.46   1
   0   5 -17  35703. 4480.55   1
   0   5 -19 9242.26 1775.17   1
   0  -6   0 575274.  63210.   1
   0   6   0 699401.  76819.   1
   0   6   1 4096.71 1328.01   1
   0  -6   1 4302.59 1310.07   1
   0  -6  -1 3536.39 1198.90   1
   0   6  -1 5907.27 1296.61   1
   0   6   2 209721.  23225.   1
   0  -6   2 163260.  18106.   1
   0  -6  -2 192472.  21321.   1
   0   6  -2 211715.  23405.   1
   0   6   3  15828. 2368.89   1
   0  -6   3  15977. 2150.05   1
   0  -6  -3  16361. 2451.64   1
   0   6  -3  13873. 1948.65   1
   0   6   4  23046. 3221.33   1
   0  -6  -4  30573. 3927.71   1
   0  -6   6 6291.12 1263.21   1
   0   6  -6 6161.51 1293.62   1
   0  -6   7  16615. 2198.40   1
   0   6  -7  13245. 1857.92   1
   0  -6   8  97757.  10957.   1
   0   6  -8 106181.  11874.   1
   0  -6   9  95812.  10748.   1
   0   6  -9 122084.  13599.   1
   0  -6  10 117298.  13131.   1
   0   6 -10 100997.  11341.   1
   0  -6  11 8429.70 1647.56   1
   0   6 -11 4177.46 1323.03   1
   0  -6  12 8773.67 1570.79   1
   0   6 -12 6006.97 1511.46   1
   0  -6  14 2394.31 1126.62   1
   0   6 -14 1551.84 1297.11   1
   0  -6  15  15164. 2192.42   1
   0   6 -15  16256. 2492.02   1
   0  -6  16  15758. 2277.66   1
   0   6 -16  12697. 2149.55   1
   0  -6  17 3481.05 1368.89   1
   0   6 -17 5024.92 1590.23   1
   0  -6  19  425.12 1188.43  -1
   0   6 -19 3267.69 1557.33  -1
   0  -6  20 2470.59 1229.81   1
   0   6 -20  874.87 1415.25   1
   0  -6  21 1450.15 1165.50   1
   0   6 -21  307.63 1429.71   1
   0   6 -22 1054.34 1452.64   1
   0   6 -23  934.20 1206.88   1
   0  -7   0 -600.20 1388.83   1
   0   7   0 -847.46 1449.15   1
   0   7   1  16909. 2381.85   1
   0  -7   1  18400. 2564.30   1
   0  -7  -1  15025. 2205.88   1
   0   7  -1 9840.47 1723.33   1
   0   7   2 260418.  28774.   1
   0  -7   2 210917.  23340.   1
   0  -7  -2 238783.  26411.   1
   0   7  -2 275872.  30469.   1
   0   7   3  28290. 3632.60   1
   0  -7   3  42024. 4917.74   1
   0  -7  -3  35080. 4302.59   1
   0   7  -3  36495. 4293.12   1
   0   7   4  77019. 8908.27   1
   0  -7   4  80159. 9042.86   1
   0  -7  -4  62911. 7328.01   1
   0   7  -4  68395. 7741.77   1
   0  -7   5  22134. 2818.04   1
   0  -7  -5  13509. 2424.72   1
   0   7  -5  22044. 2785.64   1
   0  -7   6  12657. 1884.35   1
   0   7  -6  13769. 1987.04   1
   0  -7   7 5937.18 1265.70   1
   0   7  -7 4532.90 1303.09   1
   0  -7   8 7806.57 1463.61   1
   0   7  -8 3194.91 1178.46   1
   0  -7   9  16361. 2283.15   1
   0   7  -9  15164. 2181.45   1
   0  -7  11  14143. 2089.23   1
   0   7 -11  13704. 2088.73   1
   0  -7  13 9192.41 1495.51   1
   0   7 -13 7971.08 1571.28   1
   0  -7  14 5418.74 1249.75   1
   0   7 -14 7711.86 1596.21   1
   0  -7  16  44033. 5194.41   1
   0   7 -16  43051. 5139.58   1
   0  -7  17 8529.40 1598.20   1
   0   7 -17 7208.37 1783.65   1
   0  -7  18 3142.07 1275.17   1
   0   7 -18 3749.25 1689.93   1
   0  -7  19  12787. 2018.44   1
   0   7 -19  17074. 2712.36   1
   0  -7  20 5667.99 1408.77   1
   0   7 -20 2121.63 1524.43   1
   0  -7  21 1900.80 1213.36   1
   0   7 -21 -1523.4 1422.23   1
   0  -7  22  102.24 1043.37   1
   0   7 -22 1662.01 1427.22   1
   0  -7  23 1195.41 1267.20  -1
   0   7 -23 1819.54 1595.71  -1
   0  -7  24 -777.17 1216.85   1
   0   7 -24 1061.81 1571.78   1
   0  -7  25  389.78 954.137   1
   0   7 -25 -1340.5 1573.78   1
   0   7 -26 1363.41 1648.05   1
   0   7 -27   88.48 1197.41   1
   0  -8   0 224825.  24930.   1
   0   8   0 239083.  26491.   1
   0   8   1 6959.12 1797.11   1
   0  -8   1 8045.85 1744.76   1
   0  -8  -1 9411.76 1912.26   1
   0   8  -1 9247.25 1929.21   1
   0   8   2 101645.  11500.   1
   0  -8   2  93470.  10548.   1
   0  -8  -2  90528.  10289.   1
   0   8  -2  95414.  10743.   1
   0   8   3  15434. 2517.94   1
   0  -8  -3  19192. 2904.78   1
   0   8  -3  15793. 2220.84   1
   0   8   4 7896.30 2125.12   1
   0  -8   4 1883.85 1143.07   1
   0  -8  -4 2855.93 1680.46   1
   0   8  -4  660.02 1170.49   1
   0   8   5 8040.87 2233.30   1
   0  -8   5 8374.87 1644.56   1
   0  -8  -5 7647.05 2083.25   1
   0  -8   6 1949.15 1123.13   1
   0  -8  -6 2610.17 1501.00   1
   0   8  -6 2640.58 1197.91   1
   0  -8   7 8250.24 1573.28   1
   0   8  -7 6884.34 1453.14   1
   0  -8   8 4464.10 1247.76  -1
   0   8  -8 3824.52 1300.10  -1
   0  -8   9  27173. 3355.43   1
   0   8  -9  27034. 3395.81   1
   0  -8  10 6131.60 1238.78   1
   0   8 -10 3230.80 1157.53   1
   0  -8  12  10484. 1717.84   1
   0   8 -12 7951.14 1559.82   1
   0  -8  13  36161. 4330.01   1
   0   8 -13  27532. 3467.10   1
   0  -8  14  22772. 2909.77  -1
   0   8 -14  33290. 4068.79  -1
   0  -8  16 1190.43 959.620   1
   0   8 -16  768.69 1137.59   1
   0  -8  17  821.53 982.551   1
   0   8 -17 1690.43 1187.94   1
   0  -8  19  13295. 2048.35   1
   0   8 -19  12059. 2196.41   1
   0  -8  20 2591.72 1063.31   1
   0   8 -20 3859.42 1599.70   1
   0  -8  21 5089.73 1280.16   1
   0   8 -21 2465.60 1543.37   1
   0  -8  22 7597.20 1515.45  -1
   0   8 -22 4867.89 1654.04  -1
   0  -8  23 2433.70 1184.94   1
   0   8 -23 2860.91 1580.76   1
   0  -8  24 1797.11 1380.86   1
   0   8 -24  689.43 1580.76   1
   0  -8  25 -938.68 1167.00   1
   0   8 -25  993.02 1592.72   1
   0  -8  26 1204.39 1300.10  -1
   0   8 -26  196.36 1520.44  -1
   0  -8  27  772.68 1180.46  -1
   0   8 -27 -865.90 1387.34  -1
   0  -8  28 -445.01 1077.77   1
   0   8 -28  969.09 1442.67   1
   0   8 -29  417.65 1322.03   1
   0   8 -30  267.55 1413.26   1
   0   8 -31 -362.81 1114.16   1
   0  -9   0 -992.52 1601.69   1
   0   9   0  653.04 1656.03   1
   0  -9   1  89481.  10264.   1
   0  -9  -1  92772.  10598.   1
   0   9  -1 101745.  11496.   1
   0   9   2 281705.  31201.   1
   0  -9   2 263360.  29128.   1
   0  -9  -2 288933.  31999.   1
   0   9  -2 266700.  29477.   1
   0   9   3  23091. 3428.21   1
   0  -9   3  26231. 3321.03   1
   0  -9  -3  21964. 3127.61   1
   0   9  -3  20334. 2724.32   1
   0  -9   4  19626. 2725.32   1
   0  -9  -4  20897. 3006.48   1
   0   9  -4  18116. 2619.14   1
   0   9   5 4681.95 2259.72   1
   0  -9  -5  10444. 2095.21   1
   0   9  -5 5573.27 1486.04   1
   0   9   6  67597. 8140.57   1
   0  -9  -6  75523. 8808.57   1
   0   9  -6  63958. 7357.92   1
   0  -9   7 7093.71 1345.46   1
   0   9  -7 3399.80 1195.91   1
   0  -9   8 3234.29 979.062   1
   0   9  -8 1387.84 1032.40   1
   0  -9   9  19801. 2574.27   1
   0   9  -9  24716. 3118.14   1
   0  -9  10  17856. 2394.31   1
   0   9 -10  20130. 2662.51   1
   0  -9  11 7696.90 1399.80   1
   0   9 -11 5189.43 1288.13   1
   0  -9  14 1042.37 966.599   1
   0   9 -14 4867.89 1392.82   1
   0  -9  17 4578.26 1184.94   1
   0   9 -17 8140.57 1687.93   1
   0  -9  18 1312.06 1098.20   1
   0   9 -18 3455.13 1342.47   1
   0  -9  19  10449. 1741.77   1
   0   9 -19  12707. 2115.65   1
   0  -9  20  621.14 989.530   1
   0   9 -20 1603.69 1420.24   1
   0  -9  21 3778.16 1171.48   1
   0   9 -21 5822.53 1637.59   1
   0  -9  22 1012.46 1023.43   1
   0   9 -22 2366.90 1520.44   1
   0  -9  23 1453.64 1016.95   1
   0   9 -23  979.06 1419.24   1
   0  -9  24  573.28 957.128  -1
   0   9 -24 2185.44 1456.63  -1
   0  -9  25 3022.93 1197.91   1
   0   9 -25  345.66 1439.68   1
   0  -9  26  740.28 1086.74   1
   0   9 -26 -471.24 1374.87   1
   0  -9  27  826.52 1100.70   1
   0   9 -27 1388.33 1410.77   1
   0  -9  28  602.19 1297.61   1
   0   9 -28 1087.74 1428.71   1
   0  -9  29 2893.32 1318.54   1
   0   9 -29  643.57 1335.99   1
   0  -9  30  335.39 1174.48   1
   0   9 -30 1705.38 1450.15   1
   0  -9  31 -816.55 1194.42   1
   0 -10   0  98554.  11206.   1
   0  10   0 116401.  13165.   1
   0 -10  -1  86291. 9885.33   1
   0  10  -1  98953.  11221.   1
   0  10   2 2562.81 1950.15   1
   0 -10   2 7522.42 1489.53   1
   0 -10  -2  10125. 1989.03   1
   0  10  -2 3130.60 1406.28   1
   0  10   3  50449. 6176.46   1
   0 -10   3  43071. 5109.67   1
   0 -10  -3  44791. 5433.69   1
   0  10  -3  54138. 6286.14   1
   0  10   4  954.14 2020.94   1
   0 -10   4 3513.46 1185.44   1
   0 -10  -4 1117.15 1524.43   1
   0  10  -4 5039.88 1398.80   1
   0  10   5  51147. 6385.84   1
   0 -10   5  39611. 4720.83   1
   0 -10  -5  41306. 5164.50   1
   0  10  -5  45937. 5428.71   1
   0  10   6  21969. 3900.79   1
   0 -10   6  18076. 2429.71   1
   0 -10  -6  28470. 4040.38   1
   0  10  -6  25892. 3248.25   1
   0  10   7 5403.78 2795.61   1
   0 -10   7 3793.12 1086.24   1
   0 -10  -7 5862.41 2174.97   1
   0  10  -7  657.03 1033.40   1
   0 -10   9 6236.28 1226.32   1
   0  10  -9 5413.75 1250.25   1
   0 -10  10 7791.62 1389.83  -1
   0  10 -10 6106.67 1404.29  -1
   0 -10  12 5533.39 1184.45   1
   0  10 -12 6640.07 1474.57   1
   0 -10  13 4112.16 1124.13   1
   0  10 -13 1582.75 1227.82   1
   0 -10  14  13355. 1920.74   1
   0  10 -14  14855. 2259.22   1
   0 -10  15  48121. 5623.12   1
   0  10 -15  57627. 6709.86   1
   0 -10  16 7143.56 1437.69  -1
   0  10 -16 7073.77 1640.08  -1
   0 -10  17 1651.54 1038.38   1
   0  10 -17 3975.57 1478.06   1
   0 -10  18 2331.50 1162.01   1
   0  10 -18 1442.67 1365.40   1
   0 -10  19 2677.96 1107.18   1
   0  10 -19  526.92 1417.75   1
   0 -10  20  306.13 1118.64   1
   0  10 -20 -1753.7 1331.50   1
   0 -10  21 1231.30 926.719  -1
   0  10 -21 -411.56 1242.77  -1
   0 -10  22  408.37 945.662   1
   0  10 -22 1191.42 1262.71   1
   0 -10  23 2098.70 1015.95   1
   0  10 -23  844.96 1274.67   1
   0 -10  24 1314.56 977.566   1
   0  10 -24  806.58 1448.15   1
   0 -10  25 2060.82 1041.37   1
   0  10 -25  249.25 1338.48   1
   0 -10  26 -141.28 982.053   1
   0  10 -26  497.31 1308.57   1
   0 -10  27   -2.45 1044.37   1
   0  10 -27 -353.29 1324.03   1
   0 -10  28 1382.35 1187.44   1
   0  10 -28   29.31 1385.34   1
   0 -10  29 1090.23 1190.43   1
   0  10 -29  251.05 1334.99   1
   0 -10  30  509.47 1196.41   1
   0 -11   0 -1432.7 1349.95   1
   0  11   0 -173.28 1641.08   1
   0  11   1  53539. 6470.58   1
   0 -11   1  57826. 6809.56   1
   0 -11  -1  70688. 8200.39   1
   0  11  -1  55583. 6565.30   1
   0  11   2  42517. 5393.81   1
   0 -11   2  43978. 5289.13   1
   0 -11  -2  46067. 5598.20   1
   0  11  -2  56730. 6674.97   1
   0  11   3 1291.62 1905.78  -1
   0 -11   3 1931.20 1134.10  -1
   0 -11  -3 -307.88 1384.35  -1
   0  11  -3 1428.71 1184.45  -1
   0  11   4  10882. 2562.81  -1
   0 -11  -4  19526. 2881.35  -1
   0  11  -4  18205. 2605.68  -1
   0  11   5  13270. 2763.71   1
   0 -11   5  16929. 2338.48   1
   0 -11  -5  15075. 2448.15   1
   0  11  -5  18445. 2583.75   1
   0  11   6  58425. 7442.66   1
   0 -11   6  54586. 6316.05   1
   0 -11  -6  50698. 6221.33   1
   0  11  -6  52193. 6116.64   1
   0  11   7  35862. 5588.23   1
   0 -11   7  34247. 4125.62   1
   0 -11  -7  37303. 5164.50   1
   0  11  -7  33873. 4099.70   1
   0  11   8  13340. 3238.78   1
   0 -11   8 9471.58 1556.33   1
   0 -11  -8  14177. 2972.08   1
   0  11  -8  14172. 2086.74   1
   0 -11   9 8738.78 1473.08  -1
   0  11  -9 4894.81 1300.60  -1
   0 -11  10 1439.68 933.199   1
   0  11 -10 1069.29 1094.22   1
   0 -11  11 2331.00 991.026   1
   0  11 -11 1340.48 1148.55   1
   0 -11  12 6560.31 1242.77   1
   0  11 -12 5538.38 1415.25   1
   0 -11  13 8579.25 1480.06   1
   0  11 -13 4784.14 1419.74   1
   0 -11  14  10150. 1636.59   1
   0  11 -14 9097.70 1800.10   1
   0 -11  15  39536. 4675.97   1
   0  11 -15  39417. 4778.66   1
   0 -11  17 2005.48 1247.26  -1
   0  11 -17 1291.13 1604.68  -1
   0 -11  18 5742.77 1431.20  -1
   0  11 -18 9312.05 2049.35  -1
   0 -11  19 2293.12 1061.32   1
   0  11 -19 3157.03 1448.65   1
   0 -11  20 3784.64 1207.38  -1
   0  11 -20  655.03 1229.81  -1
   0 -11  21  425.22 970.089   1
   0  11 -21  525.42 1230.81   1
   0 -11  22  932.70 1022.43   1
   0  11 -22 -1573.8 1161.02   1
   0 -11  23  958.12 917.746   1
   0  11 -23 -295.51 1279.16   1
   0 -11  24 1585.24 1038.88   1
   0  11 -24 2012.96 1370.89   1
   0 -11  25 -726.32 971.584   1
   0  11 -25  256.13 1224.82   1
   0 -11  26  786.64 1026.92   1
   0  11 -26 2026.92 1385.34   1
   0 -11  27   36.10 961.116   1
   0  11 -27 1506.48 1371.38   1
   0 -11  28 1325.02 1061.81   1
   0  11 -28 -636.59 1343.97   1
   0 -11  29  -58.23 1075.77   1
   0  11 -29 -189.13 1403.79   1
   0 -12   0  12562. 2295.11   1
   0  12   0  16132. 2817.54   1
   0  12   1 2347.46 1822.03  -1
   0 -12   1 5304.08 1650.05  -1
   0 -12  -1 3760.22 1552.84  -1
   0  12  -1 4033.89 1847.46  -1
   0  12   2 9376.86 2103.19   1
   0 -12   2 8439.67 1735.29   1
   0 -12  -2  12822. 2148.05   1
   0  12  -2 6849.44 1839.48   1
   0  12   3  688.93 1713.86   1
   0 -12   3 1014.46 974.575   1
   0 -12  -3   65.50 1279.16   1
   0  12  -3  834.99 1192.42   1
   0  12   4 2080.76 2101.19   1
   0 -12   4 4201.89 1195.91   1
   0 -12  -4 1089.23 1398.80   1
   0  12  -4 2346.96 1134.60   1
   0  12   5  78465. 9336.98   1
   0 -12   5  65603. 7562.31   1
   0 -12  -5  77866. 9087.73   1
   0  12  -5  69840. 8035.88   1
   0  12   6 8150.54 2929.21   1
   0 -12   6 4740.77 1264.21   1
   0 -12  -6 7427.71 2123.63   1
   0  12  -6 3072.78 1450.15   1
   0  12   7  11695. 3732.80  -1
   0 -12   7 3898.30 1073.28  -1
   0  12  -7 1781.15 1226.32  -1
   0  12   8 5039.88 3494.01   1
   0 -12   8 6236.28 1305.58   1
   0 -12  -8 1302.59 2368.89   1
   0  12  -8 4066.80 1277.17   1
   0 -12   9  417.30 908.274   1
   0 -12  -9 3015.45 2356.43   1
   0  12  -9 3067.79 1206.88   1
   0 -12  10  10603. 1650.55   1
   0  12 -10 8718.83 1598.20   1
   0 -12  11  24387. 3051.84   1
   0  12 -11  27468. 3452.64   1
   0 -12  12  43564. 5134.59   1
   0  12 -12  50798. 5947.15   1
   0 -12  13  29816. 3651.04   1
   0  12 -13  25444. 3319.54   1
   0 -12  14  45528. 5329.01   1
   0  12 -14  38091. 4638.08   1
   0 -12  15  15972. 2239.78   1
   0  12 -15  19920. 2864.40   1
   0 -12  16  25234. 3206.88   1
   0  12 -16  33838. 4255.73   1
   0 -12  17 6400.79 1404.78   1
   0  12 -17 6974.07 1743.27   1
   0 -12  18 3204.88 1163.01   1
   0  12 -18 6186.43 1592.72   1
   0 -12  19  608.67 897.307   1
   0  12 -19  421.58 1271.68   1
   0 -12  20 1217.35 953.140   1
   0  12 -20  198.26 1247.26   1
   0 -12  21 2840.48 1100.70   1
   0  12 -21 6615.15 1592.72   1
   0 -12  22  845.46 1012.96   1
   0  12 -22 1781.15 1321.53   1
   0 -12  23  815.05 1155.03   1
   0  12 -23 -399.90 1285.14   1
   0 -12  24 1363.41 1130.61   1
   0  12 -24 -213.96 1261.71   1
   0 -12  25 -116.45 928.214   1
   0  12 -25  735.79 1249.75   1
   0 -12  26  185.69 979.062   1
   0  12 -26   -2.51 1289.63   1
   0 -12  27 1414.75 1113.66   1
   0  12 -27 -310.12 1306.58   1
   0 -12  28  -23.75 1025.42   1
   0  12 -28 -388.68 1316.05   1
   0 -12  29  851.94 1085.24   1
   0 -13   0 -540.88 1504.49   1
   0  13   0 2577.27 1966.60   1
   0  13   1  20842. 3346.46   1
   0 -13   1  19462. 2872.88   1
   0 -13  -1  19377. 2952.14   1
   0  13  -1  20708. 3129.11   1
   0  13   2 3169.99 1963.11   1
   0 -13   2  11740. 2056.83   1
   0 -13  -2  10498. 2063.31   1
   0  13  -2 6151.54 1814.06   1
   0 -13   3 7891.32 1524.92   1
   0 -13  -3 7243.26 1725.82   1
   0  13  -3 3019.94 1382.85   1
   0  13   4 2155.03 2383.35   1
   0 -13   4 1633.60 1043.87   1
   0  13  -4 1913.26 1105.18   1
   0  13   5 8629.10 2829.01   1
   0 -13   5 6580.25 1366.90   1
   0 -13  -5  12104. 2518.44   1
   0  13  -5 8020.93 1597.21   1
   0  13   6  46132. 6146.55   1
   0 -13   6  39043. 4673.97   1
   0 -13  -6  35090. 4700.89   1
   0  13  -6  40598. 4902.29   1
   0  13   7 2363.91 3272.68   1
   0 -13   7 5767.69 1218.34   1
   0 -13  -7 3953.64 2192.42   1
   0  13  -7 1272.68 1200.90   1
   0  13   8 1506.48 3720.83   1
   0 -13   8 1479.06 950.149   1
   0 -13  -8 -1934.2 2197.90   1
   0  13  -8 2098.20 1232.80   1
   0  13   9  832.00 3752.24   1
   0 -13   9 2688.43 1079.26   1
   0 -13  -9  -28.19 2402.29   1
   0  13  -9 4555.83 1391.82   1
   0 -13  10  24202. 3045.86   1
   0 -13 -10  16570. 3209.87   1
   0  13 -10  29177. 3638.08   1
   0 -13  11  22747. 2909.77   1
   0  13 -11  20489. 2743.27   1
   0 -13  12  198.90 897.307   1
   0  13 -12  636.59 1167.50   1
   0 -13  13 1337.98 1048.85  -1
   0  13 -13 1414.75 1331.50  -1
   0 -13  14 7203.38 1449.65   1
   0  13 -14 7128.61 1712.86   1
   0 -13  15  19492. 2625.12   1
   0  13 -15  21795. 3007.97   1
   0 -13  16 1109.67 971.086   1
   0  13 -16 2846.46 1486.04   1
   0 -13  17 3893.81 1124.62   1
   0  13 -17 2951.64 1507.48   1
   0 -13  18 3457.12 1026.92   1
   0  13 -18 1361.41 1320.54   1
   0 -13  19 4084.24 1061.32  -1
   0  13 -19 4547.85 1493.52  -1
   0 -13  20 1837.98 1085.24   1
   0  13 -20  540.38 1174.97   1
   0 -13  21 1961.11 1082.25  -1
   0  13 -21  865.90 1327.52  -1
   0 -13  22  293.22 1028.91   1
   0  13 -22 1292.12 1349.95   1
   0 -13  23 1979.06 1159.02   1
   0  13 -23 1452.14 1293.12   1
   0 -13  24 -318.15 1161.51   1
   0  13 -24  513.46 1280.16   1
   0 -13  25  545.86 1187.94   1
   0  13 -25 1561.81 1331.50   1
   0 -13  26 -718.84 1067.30   1
   0  13 -26  144.96 1211.86   1
   0 -13  27  -95.26 923.229   1
   0  13 -27  992.02 1339.48   1
   0 -13  28  195.46 1023.93   1
   0 -14   0  10952. 2165.00   1
   0  14   0  10065. 2479.06   1
   0  14   1 2050.85 2080.76   1
   0 -14   1 5917.24 1602.69   1
   0 -14  -1 5309.07 1743.77   1
   0  14  -1  505.48 1740.28   1
   0  14   2 8369.88 2233.80   1
   0 -14   2  17418. 2532.40   1
   0 -14  -2  13863. 2461.11   1
   0  14  -2 9336.98 2148.05   1
   0  14   3 2436.19 2009.47   1
   0 -14   3 2362.41 1209.37   1
   0 -14  -3 6261.21 1724.33   1
   0  14  -3 2938.68 1603.69   1
   0  14   4  -80.96 2116.15   1
   0 -14   4  976.07 1153.54   1
   0 -14  -4  413.11 1451.15   1
   0  14  -4 5224.32 1603.69   1
   0  14   5 3816.05 2672.98   1
   0 -14   5 5169.49 1351.94   1
   0 -14  -5 3424.22 1765.70   1
   0  14  -5 7831.50 1706.88   1
   0  14   6  12044. 3215.85   1
   0 -14   6  16675. 2358.42   1
   0 -14  -6  13076. 2458.12   1
   0  14  -6  19826. 2821.53   1
   0  14   7  31062. 5249.25   1
   0 -14   7  37807. 4539.88   1
   0 -14  -7  39387. 5169.49   1
   0  14  -7  31585. 4007.47   1
   0  14   8 -2531.9 3718.34   1
   0 -14   8 2382.85 1004.49   1
   0 -14  -8 3729.31 2299.60   1
   0  14  -8 1425.72 1480.56   1
   0  14   9  12642. 4111.66   1
   0 -14   9  13405. 1957.63   1
   0 -14  -9  12951. 3345.46   1
   0  14  -9  12044. 2045.36   1
   0  14  10  34825. 5927.21   1
   0 -14  10  47323. 5538.38   1
   0 -14 -10  34447. 5179.46   1
   0  14 -10  42582. 5084.74   1
   0 -14  11  464.51 901.794   1
   0  14 -11  211.22 1192.42   1
   0 -14  12  13764. 1978.06   1
   0  14 -12  17273. 2421.73   1
   0 -14  13  926.72 945.662  -1
   0  14 -13 1619.14 1194.91  -1
   0 -14  14  659.02 975.572   1
   0  14 -14  288.98 1182.45   1
   0 -14  15 8589.22 1539.38   1
   0  14 -15  11331. 2040.88   1
   0 -14  16 1185.44 955.134   1
   0  14 -16 1540.88 1304.58   1
   0 -14  17 9616.14 1563.81   1
   0  14 -17 6435.69 1615.15   1
   0 -14  18 3442.67 1055.83   1
   0  14 -18 -179.71 1307.08   1
   0 -14  19 1934.20 1001.00   1
   0  14 -19 2247.26 1564.80   1
   0 -14  20 3699.40 1177.96   1
   0  14 -20  729.31 1412.76   1
   0 -14  21 1440.68 1107.18   1
   0  14 -21  763.71 1328.51   1
   0 -14  22  994.02 992.023   1
   0  14 -22 1093.72 1338.48   1
   0 -14  23 -705.38 1089.23   1
   0  14 -23  377.22 1390.33   1
   0 -14  24 1121.14 1146.56   1
   0  14 -24 1738.28 1401.79   1
   0 -14  25 1141.08 1160.02   1
   0  14 -25  -79.96 1340.48   1
   0 -14  26  558.82 1146.06  -1
   0  14 -26  214.41 1476.57  -1
   0 -15   0  612.16 1498.50   1
   0  15   0  864.41 2077.27   1
   0  15   1 3127.61 2290.63   1
   0 -15   1 2045.36 1473.08   1
   0 -15  -1  853.44 1636.09   1
   0  15  -1 2358.42 1886.34   1
   0  15   2 5184.44 2294.12   1
   0 -15   2 1797.61 1348.45   1
   0 -15  -2 1530.41 1557.82   1
   0  15  -2 -628.12 1762.71   1
   0  15   3  12632. 2897.31   1
   0 -15   3  12154. 2002.99   1
   0 -15  -3  12627. 2337.98   1
   0  15  -3  13240. 2306.08   1
   0  15   4 6350.94 2600.70   1
   0 -15   4 3729.31 1284.64   1
   0 -15  -4 5169.49 1791.12   1
   0  15  -4 4350.44 1614.65   1
   0  15   5  23345. 4339.98   1
   0 -15   5  31012. 3869.39   1
   0 -15  -5  28290. 3907.27   1
   0  15  -5  22343. 3069.29   1
   0  15   6 9396.80 3292.62   1
   0 -15   6  10942. 1742.27   1
   0 -15  -6 8399.79 2500.00   1
   0  15  -6 7228.31 1773.68   1
   0  15   7 5882.35 3433.70   1
   0 -15   7 6201.39 1317.55   1
   0 -15  -7  10513. 2518.44   1
   0  15  -7 9097.70 1836.99   1
   0  15   8  907.78 3778.16   1
   0 -15   8 3663.01 1019.44   1
   0 -15  -8 7891.32 2642.57   1
   0  15  -8 4681.95 1504.98   1
   0  15   9 6370.88 4532.40  -1
   0 -15   9 5722.83 1246.26  -1
   0 -15  -9 5977.06 2996.51  -1
   0  15  -9 6864.40 1653.04  -1
   0  15  10 -2402.8 4384.34   1
   0 -15  10  404.88 896.310   1
   0 -15 -10 5658.02 3075.77   1
   0  15 -10  953.64 1227.82   1
   0 -15  11  13953. 1978.06  -1
   0 -15 -11  16157. 3555.33  -1
   0  15 -11  23624. 3138.08  -1
   0 -15  12 1117.65 889.331   1
   0  15 -12  229.61 1091.72   1
   0 -15  13 4888.83 1149.05   1
   0  15 -13 1725.32 1133.60   1
   0 -15  14  643.07 892.322   1
   0  15 -14  423.63 1086.24   1
   0 -15  15 1511.46 975.074   1
   0  15 -15  -30.26 1160.02   1
   0 -15  16 5792.62 1285.64   1
   0  15 -16 2894.31 1423.73   1
   0 -15  17 7577.26 1482.55   1
   0  15 -17 7871.38 1724.82   1
   0 -15  18 1314.06 1014.95   1
   0  15 -18 1894.32 1423.73   1
   0 -15  19  412.91 938.185   1
   0  15 -19  308.23 1392.32   1
   0 -15  20  -97.11 948.653   1
   0  15 -20  686.94 1270.19   1
   0 -15  21 2855.43 1092.72   1
   0  15 -21 1501.00 1430.71   1
   0 -15  22 3209.87 1159.02  -1
   0  15 -22 2956.63 1457.63  -1
   0 -15  23  274.92 1122.13   1
   0  15 -23 -189.23 1232.30   1
   0 -15  24  700.90 1135.59   1
   0  15 -24 1475.07 1434.20   1
   0 -15  25 1054.34 988.533   1
   0 -16   0  31889. 4102.69   1
   0  16   0  30987. 4308.57   1
   0  16   1 8928.21 2416.25   1
   0 -16   1  196.96 1226.82   1
   0 -16  -1  203.04 1295.61   1
   0  16  -1 2308.57 1822.53   1
   0  16   2  243.62 2244.26  -1
   0 -16   2 1308.57 1155.53  -1
   0 -16  -2  144.12 1404.78  -1
   0  16  -2 -1721.3 1581.25  -1
   0  16   3 2080.76 2507.48   1
   0 -16   3  907.78 1078.76   1
   0 -16  -3 1479.56 1721.83   1
   0  16  -3 2718.34 1556.33   1
   0  16   4 1708.87 2896.81   1
   0 -16   4 -433.55 1045.36   1
   0 -16  -4 2193.42 1830.01   1
   0  16  -4 1068.79 1407.78   1
   0  16   5 5378.86 3076.77  -1
   0 -16   5 1067.80 1117.15  -1
   0 -16  -5 3207.87 1842.47  -1
   0  16  -5 1379.36 1345.46  -1
   0  16   6 -438.63 3121.63   1
   0 -16   6  349.25 1003.49   1
   0 -16  -6 1086.74 2168.49   1
   0  16  -6 2124.13 1515.95   1
   0  16   7 -3529.9 3098.20   1
   0 -16   7 3171.98 1067.80   1
   0 -16  -7 5079.76 2106.68   1
   0  16  -7 3909.27 1362.91   1
   0  16   8 3197.90 3340.48   1
   0 -16   8 1714.36 977.566   1
   0 -16  -8 1088.23 1898.80   1
   0  16  -8 2708.87 1369.89   1
   0  16   9 -3162.5 3835.99   1
   0 -16   9    7.46 775.174   1
   0 -16  -9  271.83 2081.75   1
   0  16  -9 2314.06 1370.39   1
   0  16  10 1906.28 3922.73  -1
   0 -16  10 4276.17 1129.11  -1
   0 -16 -10  557.33 2485.04  -1
   0  16 -10  925.22 1234.79  -1
   0  16  11 -3798.6 3472.58   1
   0 -16  11  269.59 888.334   1
   0 -16 -11 -553.34 2062.31   1
   0  16 -11   -2.59 1266.70   1
   0 -16  12 -669.49 888.833   1
   0 -16 -12 4307.57 2177.47   1
   0  16 -12 -941.18 1189.43   1
   0 -16  13 1372.88 917.247   1
   0  16 -13  994.02 1093.22   1
   0 -16  15  11894. 1876.37   1
   0  16 -15  15628. 2353.94   1
   0 -16  16   36.43 1000.00   1
   0  16 -16 -122.93 1270.69   1
   0 -16  17 2006.48 1101.69   1
   0  16 -17 -239.38 1317.05   1
   0 -16  18 5239.28 1288.13   1
   0  16 -18 4655.03 1522.43   1
   0 -16  19  646.06 922.232   1
   0  16 -19 1518.94 1289.13   1
   0 -16  20 2061.81 1055.33   1
   0  16 -20 3941.17 1452.14   1
   0 -16  21 -471.24 894.815   1
   0  16 -21  967.10 1366.90   1
   0 -16  22  468.99 977.068   1
   0  16 -22 2397.31 1381.35   1
   0 -16  23  801.10 1003.99   1
   0  16 -23 -557.33 1371.38   1
   0 -16  24  -77.82 1138.58   1
   0 -17   0 1208.87 1359.92   1
   0  17   0 -1534.4 1809.57   1
   0  17   1 2787.14 1889.33   1
   0 -17   1 3188.43 1332.50   1
   0  17  -1 3555.83 1867.89   1
   0  17   2 2962.61 2035.89   1
   0 -17   2 -620.64 938.185   1
   0 -17  -2 1158.52 1291.62   1
   0  17  -2  894.81 1618.14   1
   0  17   3 2189.93 2156.03   1
   0 -17   3 1731.30 1193.42   1
   0 -17  -3 1478.06 1500.00   1
   0  17  -3 1808.07 1400.80   1
   0  17   4 2771.68 2156.53   1
   0 -17   4 4009.47 1335.49   1
   0 -17  -4 2372.88 1426.22   1
   0  17  -4 4430.70 1610.17   1
   0  17   5 3369.39 2362.41   1
   0 -17   5 1728.31 1121.14   1
   0 -17  -5 -239.63 1360.42   1
   0  17  -5  883.85 1571.28   1
   0  17   6 -134.99 2602.19  -1
   0 -17   6  653.04 993.020  -1
   0 -17  -6 -1002.0 1542.37  -1
   0  17  -6 1279.66 1469.59  -1
   0  17   7 2244.76 2606.18   1
   0 -17   7  142.32 923.728   1
   0 -17  -7 5139.58 1917.74   1
   0  17  -7  181.56 1209.37   1
   0  17   8 1497.01 2570.79   1
   0 -17   8  894.32 916.250   1
   0 -17  -8  532.90 1617.65   1
   0  17  -8  304.19 1255.73   1
   0  17   9 1613.66 2668.99   1
   0 -17   9 3478.56 1036.39   1
   0 -17  -9 2074.28 1769.19   1
   0  17  -9   46.12 1227.82   1
   0  17  10 -4259.7 2899.30   1
   0 -17  10  978.56 869.391   1
   0 -17 -10  304.98 1663.01   1
   0  17 -10 3200.40 1394.81   1
   0  17  11 1689.43 2690.43   1
   0 -17  11 1406.78 941.674   1
   0 -17 -11  150.55 1841.47   1
   0  17 -11  924.23 1220.34   1
   0  17  12 2758.22 2407.77   1
   0 -17  12 3286.64 1037.39   1
   0 -17 -12 3305.08 1841.97   1
   0  17 -12 1294.61 1232.30   1
   0 -17  13 3869.89 1118.14   1
   0 -17 -13  782.15 1478.56   1
   0  17 -13 4314.05 1424.72   1
   0 -17  14 3770.19 1099.70  -1
   0  17 -14 3056.33 1334.99  -1
   0 -17  15 4657.02 1171.48  -1
   0  17 -15 4985.04 1414.26  -1
   0 -17  16 -161.96 911.764   1
   0  17 -16 2006.48 1280.66   1
   0 -17  17 5049.85 1305.58   1
   0  17 -17 5722.83 1462.11   1
   0 -17  18 1052.84 1027.92   1
   0  17 -18  -63.36 1288.63   1
   0 -17  19  114.86 957.626   1
   0  17 -19 -547.86 1257.23   1
   0 -17  20  982.05 1012.96   1
   0  17 -20 -310.82 1257.73   1
   0 -17  21 2099.20 1056.83   1
   0  17 -21 2518.94 1433.70   1
   0 -17  22 2672.48 1058.32   1
   0 -18   0 3836.49 1496.01   1
   0  18   0 3250.25 1860.92   1
   0  18   1 5792.62 2272.68   1
   0 -18   1 2755.73 1292.62   1
   0 -18  -1 2904.28 1483.05   1
   0  18  -1 6261.21 1980.56   1
   0  18   2  626.62 1815.55   1
   0 -18   2  965.10 1075.77   1
   0 -18  -2  828.51 1328.51   1
   0  18  -2 1646.06 1580.76   1
   0  18   3 5468.59 2186.94   1
   0 -18   3 4807.57 1287.14   1
   0 -18  -3 1472.58 1401.79   1
   0  18  -3 4406.78 1665.00   1
   0  18   4 2484.54 2039.88   1
   0 -18   4 2166.50 1080.26   1
   0 -18  -4 2322.03 1469.59   1
   0  18  -4 2785.64 1533.40   1
   0  18   5 1948.15 2022.93   1
   0 -18   5 4235.29 1247.26   1
   0 -18  -5 1639.08 1401.79   1
   0  18  -5 4264.20 1454.63   1
   0  18   6 4526.42 2084.25   1
   0 -18   6 2133.10 1081.26   1
   0 -18  -6 1077.77 1378.86   1
   0  18  -6 3104.68 1308.57   1
   0  18   7   28.30 2104.68   1
   0 -18   7  563.81 941.674   1
   0 -18  -7 1748.25 1501.99   1
   0  18  -7  136.79 1084.74   1
   0  18   8 4223.33 2023.93   1
   0 -18   8 5408.77 1237.29   1
   0 -18  -8 3014.95 1483.05   1
   0  18  -8 5528.41 1534.40   1
   0  18   9 1173.98 2069.79   1
   0 -18   9 1233.80 880.358   1
   0 -18  -9  747.26 1210.87   1
   0  18  -9  514.95 1385.34   1
   0  18  10 -1903.8 2205.88   1
   0 -18  10 1223.83 885.842   1
   0 -18 -10  610.67 1319.54   1
   0  18 -10 3165.50 1369.39   1
   0  18  11  106.33 1913.76   1
   0 -18  11 1050.85 910.268   1
   0 -18 -11 -889.83 1426.72   1
   0  18 -11  553.84 1263.21   1
   0  18  12 1748.75 1915.25   1
   0 -18  12 1284.64 980.059   1
   0 -18 -12  356.23 1334.50   1
   0  18 -12 1120.64 1411.76   1
   0  18  13 1767.70 1895.31   1
   0 -18  13 2018.44 1035.39   1
   0 -18 -13 -623.63 1350.45   1
   0  18 -13 1210.87 1324.53   1
   0 -18  14  720.34 951.644  -1
   0 -18 -14 -495.61 1080.26  -1
   0  18 -14 2502.49 1230.81  -1
   0 -18  15  552.34 955.632   1
   0  18 -15  219.49 1156.03   1
   0 -18  16  535.39 964.605   1
   0  18 -16 1846.46 1193.92   1
   0 -18  17  594.72 947.656   1
   0  18 -17  837.99 1178.46   1
   0 -18  18 2000.50 1055.33   1
   0  18 -18   75.52 1197.91   1
   0 -18  19  501.00 990.527   1
   0  18 -19 -273.68 1331.50   1
   0 -18  20 2941.17 1065.80   1
   0 -19   0   38.89 1129.11   1
   0  19   0  774.18 1635.59   1
   0  19   1 -752.74 1687.93  -1
   0 -19   1 -642.57 1044.37  -1
   0 -19  -1  293.07 1103.69  -1
   0  19  -1  804.59 1497.51  -1
   0  19   2 1664.01 1684.94   1
   0 -19   2 2844.46 1162.51   1
   0 -19  -2  193.17 1067.80   1
   0  19  -2 1848.45 1305.58   1
   0  19   3  110.27 1416.75   1
   0 -19   3  225.72 936.689   1
   0 -19  -3 -316.95 1099.70   1
   0  19  -3 -751.74 1166.50   1
   0  19   4 -1411.3 1543.87   1
   0 -19   4 -217.40 879.859   1
   0 -19  -4 2530.41 1173.98   1
   0  19  -4  356.88 1217.85   1
   0  19   5  -16.35 1604.68   1
   0 -19   5 1659.02  999.50   1
   0 -19  -5 1330.01 1225.82   1
   0  19  -5 1040.38 1200.90   1
   0  19   6 -1638.6 1740.78   1
   0 -19   6 1597.71 1002.49   1
   0 -19  -6  500.00 1070.29   1
   0  19  -6 1840.98 1176.97   1
   0  19   7 1540.88 1676.47   1
   0 -19   7  718.84 995.512   1
   0 -19  -7  506.98 1102.19   1
   0  19  -7 2015.45 1285.64   1
   0  19   8 1351.44 1439.68   1
   0 -19   8  601.20 1004.98   1
   0 -19  -8 -673.98 1157.53   1
   0  19  -8 1331.01 1273.68   1
   0  19   9 -527.42 1522.43   1
   0 -19   9  839.98 1080.76   1
   0 -19  -9 -468.54 1102.19   1
   0  19  -9 1607.68 1461.12   1
   0  19  10 3236.29 1792.12   1
   0 -19  10 1180.96 1002.49   1
   0 -19 -10 1145.06 1105.18   1
   0  19 -10 1479.56 1488.03   1
   0  19  11  655.53 1660.52  -1
   0 -19  11 2391.32 1068.79  -1
   0 -19 -11  448.65 1122.63  -1
   0  19 -11 2127.61 1470.59  -1
   0  19  12 -820.54 1632.60   1
   0 -19  12  488.73 969.092   1
   0 -19 -12  883.35 1127.12   1
   0  19 -12 1081.75 1200.40   1
   0  19  13 -1852.9 1774.18   1
   0 -19  13  736.29 979.062   1
   0 -19 -13 -865.40 1217.85   1
   0  19 -13 1135.09 1248.75   1
   0 -19  14 1757.23 1037.39   1
   0 -19 -14 -288.48 1109.17   1
   0  19 -14 1849.95 1269.19   1
   0 -19  15   62.31 986.041   1
   0  19 -15 2001.49 1233.80   1
   0 -19  16 1627.12 997.008   1
   0  19 -16  452.84 1223.33   1
   0 -19  17 1643.57 1066.80   1
   0  19 -17  546.86 1247.26   1
   0 -19  18  294.27 977.566   1
   0 -20   0 1111.17 1066.30   1
   0  20   0 2095.21 1553.34   1
   0  20   1  271.44 1313.06   1
   0 -20   1 1133.60 1069.79   1
   0 -20  -1  126.72 993.020   1
   0  20  -1  208.47 1389.33   1
   0  20   2  324.48 1357.43   1
   0 -20   2 1928.71 1154.04   1
   0 -20  -2  501.50 1097.71   1
   0  20  -2  323.88 1286.14   1
   0  20   3 -953.64 1410.27   1
   0 -20   3  223.88 979.560   1
   0 -20  -3  916.75 1097.21   1
   0  20  -3 -1023.9 1307.58   1
   0  20   4  378.02 1489.53  -1
   0 -20   4  489.08 1032.40  -1
   0 -20  -4  783.15 1009.97  -1
   0  20  -4 -809.57 1239.28  -1
   0  20   5 -556.33 1446.66   1
   0 -20   5  -51.40 1073.78   1
   0 -20  -5  143.37 1012.46   1
   0  20  -5 -1004.5 1221.83   1
   0  20   6 -418.05 1631.60   1
   0 -20   6  589.23 1029.41   1
   0 -20  -6  291.77 1012.46   1
   0  20  -6  480.46 1318.04   1
   0  20   7  742.27 1536.89   1
   0 -20   7  347.61 982.551   1
   0 -20  -7 -425.22 1105.68   1
   0  20  -7 -154.74 1267.70   1
   0  20   8  885.34 1579.76   1
   0 -20   8  721.83 1106.68   1
   0 -20  -8  762.21 1114.16   1
   0  20  -8  968.59 1281.65   1
   0  20   9 -889.33 1315.05   1
   0 -20   9  814.06 1132.10   1
   0 -20  -9  581.75 1142.07   1
   0  20  -9 1445.16 1289.63   1
   0  20  10  380.41 1475.57   1
   0 -20  10  877.87 896.310   1
   0 -20 -10  641.57 1146.06   1
   0  20 -10 -363.46 1332.00   1
   0  20  11  832.00 1607.18   1
   0 -20  11  144.27 893.818   1
   0 -20 -11 -148.01 1102.69   1
   0  20 -11 -522.43 1161.02   1
   0 -20  12 -209.62 907.277   1
   0 -20 -12 -484.30 1039.38   1
   0  20 -12 2247.26 1278.16   1
   0 -20  13 1189.93 998.504   1
   0 -20 -13  742.27 1161.02   1
   0  20 -13  440.83 1185.44   1
   0 -20  14  617.15 1003.99   1
   0 -20 -14  233.60 1151.54   1
   0  20 -14  150.40 1180.96   1
   0 -20  15  755.73 965.104   1
   0 -20 -15  349.75 1145.06   1
   0 -20  16  148.16 1039.38   1
   0 -21   0 -613.16 991.524   1
   0  21   0  210.47 1431.70   1
   0  21   1  616.65 1305.08   1
   0 -21   1 -251.20 1007.98   1
   0 -21  -1 -540.38 1072.78   1
   0  21  -1 -301.10 1273.18   1
   0  21   2 1448.65 1403.29   1
   0 -21   2 1595.71 1107.18   1
   0 -21  -2  734.79 967.596   1
   0  21  -2  894.81 1273.68   1
   0  21   3  261.57 1346.46   1
   0 -21   3 -372.03 911.764   1
   0 -21  -3  360.52 1006.48   1
   0  21  -3 -922.73 1300.60   1
   0  21   4 -745.26 1258.72  -1
   0 -21   4 -528.41 851.943  -1
   0 -21  -4  381.80 991.524  -1
   0  21  -4  335.19 1169.49  -1
   0  21   5 -640.08 1278.66   1
   0 -21   5  493.77 777.666   1
   0 -21  -5  982.05 873.379   1
   0  21  -5  968.59 1081.75   1
   0  21   6 2112.16 1441.18   1
   0 -21   6 -388.14 913.758   1
   0 -21  -6 -270.09 946.659   1
   0  21  -6  711.37 956.131   1
   0  21   7 -830.01 1437.19   1
   0 -21   7 -249.90 969.590   1
   0 -21  -7  -57.73 975.572   1
   0  21  -7  487.14 1120.14   1
   0 -21   8  559.32 973.080   1
   0 -21  -8 -176.57 1129.61   1
   0  21  -8 1988.03 1229.31   1
   0 -21   9  334.40 927.217   1
   0 -21  -9 1027.92 1073.78   1
   0  21  -9 -506.48 1209.37   1
   0 -21  10  639.58 858.922   1
   0 -21 -10  672.48 979.062   1
   0  21 -10 -179.76 1277.67   1
   0 -21  11 -272.68 872.382   1
   0 -21 -11  319.54 966.101   1
   0 -21  12 -310.27 901.295   1
   0 -21 -12  408.32 1016.95   1
   0 -22   0  -51.89 1011.96   1
   0  22   0 -805.08 1450.65   1
   0  22   1 2683.95 1439.68   1
   0 -22   1 -838.48 1003.49   1
   0 -22  -1  579.26 1103.19   1
   0  22  -1 1134.60 1415.25   1
   0  22   2  640.08 1435.69   1
   0 -22   2 -195.86 993.518   1
   0 -22  -2  764.21 1015.95   1
   0  22  -2 -492.27 1341.47   1
   0 -22   3 -334.60 837.985   1
   0 -22  -3 -597.21 982.053   1
   0  22  -3  517.95 1281.65   1
   0 -22   4  188.19 917.247   1
   0 -22  -4 -625.62 1024.43   1
   0 -22   5 -697.41 919.241   1
   0 -22  -5 -1661.0  999.50   1
   0 -22   6  348.01 922.232   1
   0 -22  -6  170.99 955.632   1
   0 -22   7 -500.00 977.068   1
   0 -22  -7  947.66 964.605   1
   1   0   0 7283.14 940.179   1
   1   0   1 238385.  26161.   1
   1   0  -1 248155.  27218.   1
  -1   0  -1 248205.  27248.   1
   1   0   2 206580.  22732.   1
   1   0  -2 223579.  24541.   1
  -1   0  -2 211465.  23270.   1
   1  -1   0 510967.  56082.   1
  -1   1   0 469790.  51545.   1
   1  -1   1 270837.  29756.  -1
  -1   1   1 294765.  32368.  -1
   1  -1  -1 266799.  29292.  -1
  -1   1  -1 278115.  30558.  -1
   1  -1   2 100648.  11157.   1
  -1   1   2 113858.  12567.   1
   1  -1  -2 111914.  12343.   1
  -1   1  -2 102742.  11386.   1
   1  -1   3 587238.  64407.   1
  -1   1  -3 554835.  60867.   1
   1  -1   4 690428.  75773.   1
  -1   1  -4 696909.  76471.   1
   1  -1   5 160867.  17841.   1
  -1   1  -5 162462.  18021.   1
   1  -1   6 154586.  17183.   1
  -1   1  -6 161814.  17971.   1
   1  -2   0 123828.  13699.   1
  -1   2   0 117298.  12981.   1
   1  -2   1  81705. 9132.59   1
  -1   2   1  67597. 7577.26   1
   1   2  -1  76321. 8409.76   1
  -1  -2   1  79661. 8768.68   1
   1  -2  -1  74427. 8315.05   1
  -1   2  -1  83250. 9287.13   1
   1  -2   2 403689.  44347.   1
  -1   2   2 424028.  46555.   1
   1   2  -2 406331.  44551.   1
  -1  -2   2 408325.  44766.   1
   1  -2  -2 409521.  44960.   1
  -1   2  -2 394067.  43285.   1
   1  -2   3 593220.  65105.   1
  -1   2   3 526420.  57777.   1
   1   2  -3 571784.  62662.   1
  -1  -2   3 544865.  59721.   1
   1  -2  -3 487487.  53539.   1
  -1   2  -3 575772.  63160.   1
   1  -2   4 646560.  70987.   1
   1   2  -4 720338.  78963.   1
  -1  -2   4 681953.  74776.   1
  -1   2  -4 608673.  66800.   1
   1  -2   5  20987. 2731.80   1
  -1   2  -5  15818. 2256.73   1
   1  -2   6 282004.  31092.   1
  -1   2  -6 314755.  34661.   1
   1  -2   7 309920.  34177.   1
  -1   2  -7 299701.  33046.   1
   1  -2   8  34008. 4247.75   1
  -1   2  -8  23789. 3234.29   1
   1  -2   9  18729. 2732.30   1
  -1   2  -9  20409. 2847.45   1
  -1   2 -10  63858. 7387.83   1
   1   3   0 328215.  36077.   1
  -1  -3   0 387437.  42527.   1
   1  -3   0 363908.  40020.   1
  -1   3   0 395214.  43435.   1
   1  -3   1 527417.  57926.   1
  -1   3   1 589730.  64756.   1
   1   3  -1 536390.  58823.   1
  -1  -3   1 507976.  55683.   1
   1  -3  -1 569790.  62562.   1
  -1   3  -1 558823.  61316.   1
   1  -3   2 425972.  46849.  -1
  -1   3   2 437487.  48066.  -1
   1   3  -2 428016.  46954.  -1
  -1  -3   2 398255.  43699.  -1
   1  -3  -2 427667.  47004.  -1
  -1   3  -2 420937.  46296.  -1
   1  -3   3 404935.  44526.   1
  -1   3   3 452193.  49681.   1
   1   3  -3 425224.  46655.   1
  -1  -3   3 390378.  42846.   1
   1  -3  -3 402492.  44232.   1
  -1   3  -3 417298.  45867.   1
   1  -3   4 143469.  15922.   1
  -1   3   4 195763.  21650.   1
   1   3  -4 171735.  18893.   1
  -1  -3   4 190080.  20907.   1
   1  -3  -4 180807.  20015.   1
  -1   3  -4 188883.  20882.   1
   1  -3   5  88584. 9945.15  -1
   1   3  -5  85793. 9511.46  -1
  -1  -3   5  90478.  10025.  -1
  -1   3  -5  77119. 8683.94  -1
   1  -3   6 394018.  43355.  -1
   1   3  -6 439032.  48190.  -1
  -1  -3   6 385393.  42333.  -1
  -1   3  -6 357477.  39337.  -1
   1  -3   7 120987.  13495.  -1
  -1  -3   7 144616.  16017.  -1
  -1   3  -7 120987.  13509.  -1
   1  -3   8  61615. 7093.71  -1
   1   3  -8  49128. 5648.05  -1
  -1  -3   8  55633. 6345.96  -1
  -1   3  -8  69541. 7931.20  -1
   1  -3   9  56929. 6640.07   1
  -1   3  -9  54935. 6440.67   1
   1  -3  10  47702. 5672.98   1
  -1   3 -10  61067. 7093.71   1
   1  -3  11 4925.22 1839.48   1
  -1   3 -11 8589.22 2051.84   1
   1  -3  12 183798.  20494.   1
  -1   3 -12 176121.  19661.   1
  -1   3 -14  22866. 3151.54  -1
   1   4   0 302193.  33215.   1
  -1  -4   0 289282.  31795.   1
   1  -4   0 328315.  36156.   1
  -1   4   0 320688.  35309.   1
   1  -4   1  44192. 5114.65  -1
  -1   4   1  33415. 4045.36  -1
   1   4  -1  34761. 3985.54  -1
  -1  -4   1  38375. 4384.34  -1
   1  -4  -1  45324. 5304.08  -1
   1  -4   2 227069.  25075.   1
  -1   4   2 283051.  31191.   1
   1   4  -2 245563.  26999.   1
  -1  -4   2 255782.  28126.   1
   1  -4  -2 254087.  28041.   1
  -1   4  -2 225523.  24890.   1
   1  -4   3 477866.  52542.   1
  -1   4   3 460967.  50648.   1
   1   4  -3 435144.  47762.   1
  -1  -4   3 428514.  47044.   1
   1  -4  -3 451894.  49671.   1
  -1   4  -3 505483.  55533.   1
   1  -4   4  40813. 4776.67   1
  -1   4   4  34108. 4166.99   1
   1   4  -4  28799. 3341.47   1
  -1  -4   4  36486. 4178.46   1
   1  -4   5 153440.  17034.   1
  -1   4   5 149551.  16670.   1
   1   4  -5 143270.  15803.   1
  -1  -4   5 145862.  16107.   1
   1  -4  -5 129960.  14501.   1
  -1   4  -5 146460.  16261.   1
   1  -4   6 164357.  18225.   1
   1   4  -6 203439.  22403.   1
  -1  -4   6 158674.  17512.   1
  -1   4  -6 171535.  19013.   1
   1  -4   7 144267.  16022.   1
   1   4  -7 141276.  15618.   1
  -1  -4   7 127467.  14108.   1
  -1   4  -7 124327.  13863.   1
   1  -4   8 214157.  23684.  -1
   1   4  -8 205184.  22642.  -1
  -1  -4   8 234097.  25813.  -1
  -1   4  -8 213559.  23619.  -1
   1  -4   9  79162. 8958.12   1
   1   4  -9  69791. 7901.29   1
  -1  -4   9  70439. 7986.03   1
  -1   4  -9  84147. 9511.46   1
   1  -4  10 134895.  15080.   1
  -1  -4  10 156231.  17378.   1
  -1   4 -10 146959.  16401.   1
   1  -4  11 149402.  16730.   1
   1   4 -11 158774.  17672.   1
  -1  -4  11 165653.  18440.   1
  -1   4 -11 152891.  17104.   1
   1  -4  12 107727.  12193.   1
   1   4 -12 116052.  13011.   1
  -1  -4  12 150448.  16820.   1
  -1   4 -12 103440.  11740.   1
   1  -4  14  49397. 5947.15   1
  -1   4 -14  57278. 6824.52   1
   1  -4  15 4733.79 1781.15   1
  -1   4 -15 7268.19 2109.17   1
   1  -4  16  30857. 4025.92  -1
  -1   4 -16  20080. 3187.93  -1
  -1   4 -18  22119. 3239.28   1
   1   5   0 261366.  28804.   1
  -1  -5   0 220588.  24317.   1
   1  -5   0 226371.  25010.   1
  -1   5   0 258175.  28509.   1
   1  -5   1 222682.  24616.   1
  -1   5   1 247906.  27393.   1
   1   5  -1 237039.  26107.   1
  -1  -5  -1 249501.  27507.   1
   1   5   1 247408.  27288.   1
  -1  -5   1 228215.  25150.   1
   1  -5  -1 241924.  26740.   1
  -1   5  -1 251296.  27732.   1
   1  -5   2 263858.  29118.   1
  -1   5   2 312014.  34402.   1
   1   5  -2 302542.  33270.   1
  -1  -5   2 293170.  32253.   1
   1  -5  -2 267049.  29496.   1
  -1   5  -2 287437.  31685.   1
   1  -5   3 165902.  18415.   1
  -1   5   3 138484.  15424.   1
   1   5  -3 149701.  16530.   1
  -1  -5   3 148903.  16456.   1
   1  -5  -3 155035.  17218.   1
  -1   5  -3 184397.  20419.   1
   1  -5   4  10314. 1740.28   1
  -1   5   4 7652.04 1702.39   1
   1  -5  -4  12119. 1969.09   1
  -1   5  -4 7956.12 1462.61   1
   1  -5   5 220189.  24337.   1
  -1   5   5 227418.  25219.   1
   1   5  -5 226271.  24915.   1
  -1  -5   5 224028.  24681.   1
   1  -5  -5 237338.  26281.   1
  -1   5  -5 225723.  24935.   1
   1  -5   6 7382.84 1381.85   1
   1   5  -6 9167.49 1339.48   1
  -1  -5   6 4883.35 989.530   1
  -1   5  -6 6151.54 1330.01   1
   1   5  -7  15035. 1907.77   1
  -1  -5   7  12532. 1678.96   1
   1  -5   8 159721.  17732.   1
  -1  -5   8 123978.  13759.   1
  -1   5  -8 154785.  17208.   1
   1  -5   9  31161. 3815.05   1
   1   5  -9  30324. 3628.61   1
  -1  -5   9  38170. 4447.65   1
  -1   5  -9  34252. 4179.46   1
   1  -5  10 136490.  15249.   1
   1   5 -10 120488.  13430.   1
  -1  -5  10 128464.  14327.   1
  -1   5 -10 134147.  15000.   1
   1  -5  11  82004. 9312.05   1
   1   5 -11  95613.  10753.   1
  -1  -5  11 109920.  12318.   1
  -1   5 -11  93071.  10548.   1
   1  -5  12  76271. 8713.85   1
   1   5 -12  66201. 7572.28   1
  -1  -5  12  56381. 6510.46   1
  -1   5 -12  74626. 8574.27   1
   1  -5  13  97009.  10997.   1
  -1  -5  13 102792.  11585.   1
  -1   5 -13 107926.  12233.   1
   1  -5  14  16047. 2403.29  -1
   1   5 -14 9775.66 1896.31  -1
  -1  -5  14  10090. 1827.02  -1
  -1   5 -14  11964. 2238.28  -1
   1  -5  15  18843. 2695.41   1
   1   5 -15  24691. 3259.22   1
  -1  -5  15  21296. 2868.89   1
  -1   5 -15  32488. 4088.23   1
   1  -5  16  11630. 2117.15   1
   1   5 -16  14397. 2240.78   1
  -1   5 -16  21730. 3123.13   1
   1  -5  17 4043.37 1555.83  -1
  -1   5 -17 2976.07 1811.56  -1
   1  -5  18 5628.11 1643.07   1
  -1   5 -18 9466.59 2157.53   1
   1  -5  19 4665.00 1588.23   1
  -1   5 -19 5054.83 1914.26   1
   1  -5  20 7577.26 1661.02   1
  -1   5 -20 6146.55 1910.27   1
  -1   5 -21  854.44 1627.62   1
   1   6   0  31899. 3820.53   1
  -1  -6   0  33973. 4021.93   1
  -1   6   0  43430. 5139.58   1
   1  -6   1  70289. 8000.99   1
  -1   6   1  66750. 7662.01   1
   1   6  -1  60219. 6819.53   1
  -1  -6   1  70090. 7916.24   1
   1  -6  -1  74825. 8564.30   1
  -1   6  -1  53589. 6216.34   1
   1  -6   2 212363.  23494.   1
  -1   6   2 205334.  22767.   1
   1   6  -2 213210.  23539.   1
  -1  -6  -2 217796.  24093.   1
   1   6   2 202841.  22507.   1
  -1  -6   2 209322.  23131.   1
   1  -6  -2 210718.  23350.   1
  -1   6  -2 221087.  24442.   1
   1  -6   3  56032. 6440.67  -1
  -1   6   3  71635. 8185.44  -1
   1   6  -3  55683. 6311.06  -1
  -1  -6   3  72831. 8190.42  -1
  -1   6  -3  55832. 6400.79  -1
   1  -6   4  77866. 8813.55   1
  -1   6   4  87188. 9905.27   1
   1   6  -4 101246.  11261.   1
  -1  -6   4 102841.  11441.   1
   1  -6  -4  97856.  11032.   1
  -1   6  -4  84297. 9501.49   1
   1  -6   5 109222.  12233.   1
  -1   6   5  82752. 9461.61   1
   1   6  -5 103689.  11530.   1
  -1  -6   5 104786.  11665.   1
  -1   6  -5 104437.  11710.   1
   1  -6   6 115354.  12916.   1
  -1   6   6 116201.  13165.   1
   1   6  -6 123828.  13744.   1
  -1  -6   6 124576.  13848.   1
   1  -6  -6 122283.  13749.   1
  -1   6  -6 129412.  14437.   1
   1  -6   7  73081. 8315.05   1
   1   6  -7  85244. 9541.37   1
  -1   6  -7  73729. 8384.84   1
   1  -6   8 180758.  20080.   1
   1   6  -8 187238.  20688.   1
  -1  -6   8 168993.  18729.   1
  -1   6  -8 150199.  16720.   1
   1  -6   9  36012. 4351.94   1
   1   6  -9  28091. 3409.27   1
  -1  -6   9  30085. 3661.01   1
  -1   6  -9  35987. 4387.83   1
   1  -6  10  81107. 9222.32   1
   1   6 -10  74925. 8449.64   1
  -1  -6  10  91226.  10234.   1
  -1   6 -10  88335.  10045.   1
   1   6 -11 150299.  16685.   1
  -1  -6  11 149751.  16620.   1
  -1   6 -11 171286.  19068.   1
   1  -6  12  84098. 9566.29   1
   1   6 -12  95513.  10708.   1
  -1  -6  12  72084. 8155.53   1
  -1   6 -12  96361.  10907.   1
   1  -6  13  23634. 3046.36   1
  -1  -6  13  31889. 3849.45   1
  -1   6 -13  23933. 3127.12   1
   1  -6  14  25444. 3239.78   1
   1   6 -14  18634. 2519.44   1
  -1  -6  14  19586. 2587.73   1
  -1  -6  15  18973. 2584.74   1
  -1   6 -15  20374. 2885.34   1
  -1  -6  16  45538. 5368.89   1
  -1   6 -16  49427. 5912.26   1
   1  -6  17 4411.26 1365.90   1
   1   6 -17 2844.96 1389.33   1
  -1  -6  17 1822.53 1144.57   1
  -1   6 -17 4138.58 1705.38   1
   1  -6  18 5279.16 1545.86   1
   1   6 -18 2909.27 1463.11   1
  -1  -6  18 8708.86 1611.66   1
  -1   6 -18 4435.69 1838.98   1
   1  -6  19 5473.57 1523.93   1
   1   6 -19 8180.45 1758.72   1
  -1  -6  19 4567.29 1178.46   1
  -1   6 -19 5333.99 1904.29   1
   1  -6  20 6580.25 1421.23   1
   1   6 -20 5064.80 1409.27   1
  -1   6 -20 4332.00 1653.54   1
   1  -6  21 2147.06 1291.62   1
  -1   6 -21 3980.06 1852.44   1
   1  -6  22 2161.51 1307.58  -1
  -1   6 -22 1994.02 1739.28  -1
   1  -6  23 2628.61 1406.78   1
  -1   6 -23 1505.98 1859.92   1
   1  -6  24 5563.30 1398.80  -1
  -1   6 -24 1750.75 1834.99  -1
  -1   6 -25 -827.52 1766.20   1
  -1  -7   0  10125. 1733.80   1
   1  -7   0 6256.23 1495.51   1
  -1   7   0 8230.30 1812.06   1
   1  -7   1  62612. 7243.26   1
  -1   7   1  62612. 7303.08   1
   1   7  -1  58923. 6754.73   1
  -1  -7  -1  55583. 6425.72   1
   1   7   1  57577. 6714.85   1
  -1  -7   1  70189. 7976.06   1
   1  -7  -1  60917. 7078.76   1
  -1   7  -1  56381. 6555.33   1
   1  -7   2 217697.  24118.  -1
  -1   7   2 249800.  27662.  -1
   1   7  -2 229960.  25404.  -1
  -1  -7  -2 252841.  27951.  -1
   1   7   2 281455.  31152.  -1
  -1  -7   2 209970.  23250.  -1
   1  -7  -2 240827.  26685.  -1
  -1   7  -2 245264.  27124.  -1
   1  -7   3  21600. 2796.61  -1
   1   7  -3  14128. 1996.01  -1
  -1  -7  -3  15867. 2413.76  -1
  -1  -7   3  16027. 2289.13  -1
  -1   7  -3  11361. 1899.30  -1
  -1   7   4  90229.  10284.   1
   1   7  -4  83450. 9356.92   1
  -1  -7   4  87886. 9860.41   1
   1  -7  -4  83499. 9551.34   1
  -1   7  -4  85992. 9710.86   1
   1  -7   5 129113.  14447.   1
  -1   7   5 131804.  14830.   1
   1   7  -5 110618.  12318.   1
  -1  -7   5 129761.  14457.   1
   1  -7  -5 107826.  12183.   1
  -1   7  -5 124277.  13888.   1
   1  -7   6 235593.  26102.   1
  -1   7   6 198006.  22104.   1
   1   7  -6 201695.  22288.   1
  -1  -7   6 180558.  20010.   1
   1  -7  -6 198953.  22144.   1
  -1   7  -6 176819.  19626.   1
   1  -7   7  84546. 9611.16   1
  -1   7   7  77218. 9002.98   1
   1   7  -7  91326.  10224.   1
  -1  -7   7  86939. 9790.62   1
   1  -7  -7  67547. 7911.26   1
  -1   7  -7  72782. 8310.06   1
   1  -7   8  30693. 3764.70  -1
  -1  -7   8  26291. 3211.86  -1
  -1   7  -8  37747. 4567.29  -1
   1  -7   9 4828.01 1271.19   1
   1   7  -9 6939.18 1323.53   1
  -1  -7   9 5937.18 1206.88   1
  -1   7  -9 5398.80 1473.08   1
   1  -7  10  55683. 6455.63   1
  -1  -7  10  46815. 5408.77   1
  -1   7 -10  41660. 4970.58   1
   1  -7  11  10638. 1795.61   1
   1   7 -11  15489. 2108.67   1
  -1  -7  11  11082. 1654.04   1
  -1   7 -11  10065. 1909.27   1
   1   7 -12 8120.63 1428.71   1
  -1   7 -12  10887. 2009.97   1
   1  -7  13  33534. 4070.78   1
   1   7 -13  44970. 5219.34   1
  -1   7 -13  30917. 3916.75   1
   1  -7  14 5782.65 1352.94   1
   1   7 -14 5244.26 1284.15   1
  -1  -7  14 5897.30 1168.49   1
  -1   7 -14 5119.64 1495.01   1
   1   7 -15  11580. 1824.52   1
  -1  -7  15  12597. 1846.96   1
  -1   7 -15  10877. 1946.66   1
   1   7 -16  12817. 2017.45   1
  -1   7 -16 8798.60 1829.51   1
   1  -7  17 6380.85 1598.70   1
   1   7 -17 9810.56 1870.89   1
  -1  -7  17  10155. 1728.31   1
  -1   7 -17  10164. 1983.55   1
   1  -7  18  11152. 1950.15   1
   1   7 -18 9237.28 2015.95   1
  -1  -7  18  11476. 1885.84   1
  -1   7 -18  20977. 3182.45   1
   1   7 -19  16216. 2480.06   1
  -1  -7  19  13504. 2019.94   1
  -1   7 -19 8983.04 2040.38   1
   1  -7  20 3576.77 1334.00  -1
   1   7 -20 4201.39 1478.56  -1
  -1  -7  20 3160.52 1194.42  -1
  -1   7 -20 7627.11 2052.34  -1
   1  -7  21 7063.80 1452.64   1
   1   7 -21 3332.50 1433.70   1
  -1  -7  21 7313.05 1535.39   1
  -1   7 -21 7666.99 1967.60   1
   1  -7  22 7352.93 1550.85   1
   1   7 -22 4338.98 1551.34   1
  -1  -7  22 2095.71 1227.82   1
  -1   7 -22 2428.21 1675.97   1
   1  -7  23 6759.71 1739.28   1
   1   7 -23 5109.67 1806.58   1
  -1   7 -23 3540.87 1887.34   1
   1  -7  24 1353.44 1317.05   1
   1   7 -24  985.04 1290.63   1
  -1   7 -24 -1588.7 1687.93   1
   1  -7  25 -103.99 1246.26   1
  -1   7 -25 1598.70 1771.68   1
   1  -7  26 1136.09 1346.46   1
  -1   7 -26 -2988.0 1627.62   1
   1  -7  27 1368.39 1193.42   1
  -1   7 -27 1446.16 1504.49   1
  -1   7 -28 -997.51 1479.56   1
  -1   7 -29  555.83 1474.57   1
  -1   7 -30  -66.40 1358.42   1
   1   8   0  87637. 9950.14   1
   1  -8   0  76570. 8793.61   1
  -1   8   0  80010. 9197.40   1
   1  -8   1 115902.  13066.   1
  -1   8   1 118494.  13375.   1
   1   8  -1 120588.  13504.   1
  -1  -8  -1 149402.  16670.   1
   1   8   1 121485.  13664.   1
  -1  -8   1 120139.  13475.   1
   1  -8  -1 130458.  14661.   1
  -1   8  -1 112114.  12622.   1
   1  -8   2 199252.  22139.   1
  -1   8   2 254486.  28230.   1
   1   8  -2 245164.  27104.   1
  -1  -8  -2 227069.  25150.   1
  -1  -8   2 256181.  28345.   1
   1  -8  -2 260518.  28878.   1
  -1   8  -2 224975.  24925.   1
   1  -8   3 175623.  19561.   1
  -1   8   3 196909.  21939.   1
   1   8  -3 188235.  20847.   1
  -1  -8  -3 193320.  21505.   1
   1   8   3 213061.  23724.   1
  -1  -8   3 187039.  20738.   1
   1  -8  -3 200797.  22353.   1
  -1   8  -3 215553.  23898.   1
   1  -8   4  30613. 3872.88   1
  -1   8   4  26740. 3778.66   1
  -1  -8   4  37916. 4516.94   1
   1  -8  -4  40140. 4898.80   1
   1  -8   5  46476. 5508.47   1
  -1   8   5  33544. 4382.85   1
   1   8  -5  40434. 4775.17   1
  -1  -8   5  35867. 4272.18   1
   1  -8  -5  42318. 5109.67   1
  -1   8  -5  36510. 4447.15   1
   1  -8   6  45658. 5388.83   1
  -1   8   6  66002. 7816.54   1
   1   8  -6  50449. 5812.56   1
  -1  -8   6  50698. 5882.35   1
   1  -8  -6  62263. 7268.19   1
  -1   8  -6  44467. 5259.22   1
   1  -8   7  62213. 7173.47   1
   1   8  -7  63111. 7158.52   1
  -1  -8   7  64157. 7298.10   1
   1  -8  -7  79611. 9152.53   1
  -1   8  -7  67647. 7741.77   1
   1  -8   8  21396. 2797.60   1
  -1   8   8  32692. 4260.21   1
   1   8  -8  26351. 3208.87   1
  -1  -8   8  22218. 2781.15   1
  -1   8  -8  21545. 2880.85   1
   1  -8   9  33779. 4090.72   1
   1   8  -9  39093. 4574.77   1
  -1  -8   9  49143. 5658.02   1
  -1   8  -9  44741. 5299.10   1
   1  -8  10 6894.31 1375.87  -1
  -1  -8  10 9017.94 1424.72  -1
  -1   8 -10 4510.96 1400.30  -1
   1   8 -11 8055.82 1335.49   1
  -1  -8  11 5014.95 1047.36   1
  -1   8 -11 9750.74 1699.90   1
   1  -8  12  16815. 2298.60   1
   1   8 -12  20005. 2505.98   1
  -1  -8  12  27358. 3319.04   1
  -1   8 -12  22178. 2995.51   1
   1  -8  13 5712.86 1262.21   1
  -1   8 -13 2617.64 1420.74   1
   1  -8  14  25603. 3207.87   1
   1   8 -14  23455. 2982.05   1
  -1  -8  14  24237. 2987.53   1
   1  -8  15 6226.31 1404.29   1
   1   8 -15  12652. 1929.71   1
  -1   8 -15 5877.36 1632.60   1
   1  -8  16 4182.95 1156.53   1
   1   8 -16 2519.44 1117.15   1
  -1  -8  16 1993.52 918.244   1
  -1   8 -16 4183.45 1457.63   1
   1   8 -17 2140.58 1233.30   1
  -1  -8  17 5742.77 1395.81   1
   1   8 -18  28923. 3759.72   1
  -1  -8  18  37946. 4544.36   1
  -1   8 -18  39088. 4789.13   1
   1  -8  19 4882.85 1425.22   1
   1   8 -19 6206.37 1769.19   1
  -1  -8  19 8963.10 1652.04   1
  -1   8 -19 7133.59 1881.85   1
   1  -8  20 3075.27 1280.66   1
   1   8 -20 4089.23 1476.07   1
  -1  -8  20 3802.59 1210.37   1
  -1   8 -20 7602.19 1853.44   1
   1  -8  21 7652.04 1594.22   1
   1   8 -21 2389.33 1452.14   1
  -1  -8  21 3108.17 1249.75   1
   1  -8  22 8399.79 1637.59   1
   1   8 -22  13614. 2338.98   1
  -1  -8  22 5234.29 1571.78   1
  -1   8 -22 5687.93 1834.99   1
   1  -8  23 1252.74 1167.00   1
   1   8 -23 2875.87 1582.25   1
  -1  -8  23  434.10 1224.82   1
  -1   8 -23 1766.70 1578.76   1
   1  -8  24  557.33 1290.63   1
   1   8 -24  768.69 1533.40   1
  -1  -8  24 2145.56 1290.63   1
  -1   8 -24 1704.88 1551.84   1
   1  -8  25 1633.60 1335.49   1
   1   8 -25  -59.27 1493.02   1
  -1  -8  25 1822.03 1247.76   1
  -1   8 -25  340.63 1514.95   1
   1  -8  26   89.48 1214.36   1
   1   8 -26  693.42 1398.30   1
  -1  -8  26 2227.32 1030.41   1
  -1   8 -26 2441.67 1554.83   1
   1  -8  27  487.89 1092.72   1
   1   8 -27  890.83 1297.61   1
  -1   8 -27  954.64 1409.27   1
   1  -8  28  226.67 1224.33  -1
   1   8 -28 -524.43 1113.66  -1
  -1   8 -28  468.64 1436.19  -1
   1  -8  29 1026.42 1178.46   1
  -1   8 -29 -307.48 1296.61   1
   1  -8  30  268.39 1260.72   1
  -1   8 -30  682.95 1459.62   1
   1  -8  31 -109.82 1101.20   1
   1   9   0  69591. 8050.84   1
  -1  -9   0  60219. 6979.06   1
   1  -9   0  74327. 8574.27   1
  -1   9   0  62612. 7293.11   1
   1  -9   1 191675.  21306.   1
  -1   9   1 194616.  21670.   1
   1   9  -1 216401.  23983.   1
  -1  -9  -1 183998.  20469.   1
   1   9   1 205733.  22856.   1
  -1  -9   1 196660.  21869.   1
   1  -9  -1 190977.  21291.   1
  -1   9  -1 182353.  20274.   1
   1  -9   2  88883.  10080.   1
  -1   9   2  81555. 9416.74   1
  -1  -9  -2  82901. 9476.56   1
   1   9   2  96909.  11027.   1
  -1  -9   2  78215. 8918.24   1
   1  -9  -2 103789.  11825.   1
  -1   9  -2 108026.  12168.   1
   1  -9   3  97358.  11027.   1
  -1   9   3 114855.  13041.   1
   1   9  -3 101296.  11366.   1
  -1  -9  -3  86490. 9855.42   1
   1   9   3 100349.  11476.   1
  -1  -9   3 102293.  11486.   1
   1  -9  -3 106780.  12119.   1
  -1   9  -3  92074.  10454.   1
   1  -9   4  31017. 3881.35   1
  -1  -9  -4  24158. 3390.82   1
   1   9   4  31191. 4261.21   1
   1  -9  -4  38519. 4769.19   1
  -1   9  -4  32702. 4056.83   1
   1  -9   5 114157.  12846.  -1
  -1   9   5 125075.  14167.  -1
   1   9  -5 117896.  13161.  -1
  -1  -9   5 106381.  11914.  -1
   1  -9  -5 109322.  12383.  -1
  -1   9  -5 142522.  15942.  -1
   1  -9   6  27886. 3491.52   1
   1   9  -6  21640. 2745.26   1
  -1  -9   6  21132. 2691.92   1
   1  -9  -6  16665. 2655.03   1
  -1   9  -6  24721. 3140.08   1
  -1   9   7  17961. 3237.28   1
   1   9  -7  19437. 2506.98   1
  -1  -9   7  27478. 3349.45   1
  -1   9  -7  21535. 2810.07   1
  -1   9   8  26515. 4128.61   1
   1   9  -8  39576. 4585.74   1
  -1  -9   8  38315. 4466.60   1
   1  -9  -8  29860. 4095.21   1
  -1   9  -8  32652. 3976.07   1
   1  -9   9  14566. 2075.27   1
   1   9  -9  15155. 2022.93   1
  -1  -9   9  17004. 2221.33   1
   1  -9  -9 8888.33 2088.73   1
  -1   9  -9  16785. 2387.34   1
   1  -9  10  23799. 3018.94   1
  -1  -9  10  34641. 4085.74   1
  -1   9 -10  24487. 3177.96   1
   1  -9  11  22687. 2930.71  -1
  -1  -9  11  26062. 3167.49  -1
  -1   9 -11  20518. 2777.66  -1
   1   9 -12 9257.22 1524.92   1
  -1  -9  12 5054.83 1095.21   1
  -1   9 -12 5977.06 1518.94   1
   1  -9  13  14242. 2134.10   1
   1   9 -13  15334. 2163.01   1
  -1  -9  13  15927. 2090.73   1
  -1   9 -13  18021. 2643.57   1
   1  -9  14 7711.86 1536.89   1
   1   9 -14  10608. 1798.60   1
  -1  -9  14 9745.75 1547.36   1
  -1   9 -14 5613.15 1507.97   1
   1  -9  15 5722.83 1380.36   1
   1   9 -15 7836.48 1525.42   1
  -1  -9  15 7537.38 1325.52   1
  -1   9 -15 1888.33 1448.15   1
   1  -9  16 4930.20 1288.63  -1
   1   9 -16  906.28 1067.80  -1
  -1  -9  16 4908.77 1073.78  -1
  -1   9 -16 1563.31 1454.14  -1
   1   9 -17  11640. 1943.67   1
  -1  -9  17  14576. 2036.39   1
  -1   9 -17 9481.55 1884.35   1
   1  -9  18 9416.74 1733.80   1
   1   9 -18 5483.54 1500.00   1
  -1  -9  18 6181.45 1248.25   1
  -1   9 -18 7372.87 1900.30   1
   1  -9  19  20872. 2860.91   1
   1   9 -19  22497. 3047.35   1
  -1  -9  19  23804. 3050.84   1
  -1   9 -19  22178. 3182.95   1
   1  -9  20 7582.25 1656.03   1
   1   9 -20 9521.43 1977.57   1
  -1  -9  20 9047.85 1643.07   1
  -1   9 -20  12283. 2286.64   1
   1  -9  21 1064.31 1085.74   1
  -1  -9  21 2304.09 1093.22   1
  -1   9 -21 -849.95 1395.31   1
   1  -9  22  824.53 1091.72  -1
   1   9 -22 1495.01 1354.93  -1
  -1  -9  22 1322.53 1073.78  -1
  -1   9 -22 -702.89 1382.35  -1
   1  -9  23 1609.67 1127.12   1
   1   9 -23  988.03 1414.75   1
  -1  -9  23 1034.89 1104.19   1
  -1   9 -23 1350.95 1508.47   1
   1  -9  24  -79.76 1076.27   1
   1   9 -24 -1540.9 1461.61   1
  -1  -9  24  308.18 1254.24   1
  -1   9 -24  -47.19 1331.01   1
   1  -9  25 -337.34 1054.83   1
   1   9 -25 1541.37 1384.35   1
  -1  -9  25 -475.47 1071.78   1
  -1   9 -25  692.42 1408.27   1
   1  -9  26  378.56 1038.88   1
   1   9 -26 -992.52 1265.20   1
  -1  -9  26  203.74 1036.89   1
  -1   9 -26 3151.04 1323.03   1
   1  -9  27   11.56 1131.11   1
   1   9 -27  440.28 1253.74   1
  -1  -9  27 -712.36 975.074   1
  -1   9 -27 1007.48 1358.42   1
   1  -9  28  633.10 1220.34   1
   1   9 -28 1983.55 1414.26   1
  -1  -9  28 1637.09 1013.96   1
  -1   9 -28 2003.49 1471.09   1
   1  -9  29 2068.29 1303.59   1
   1   9 -29 1117.15 1470.09   1
  -1  -9  29  -93.52 998.005   1
  -1   9 -29 -1010.0 1474.57   1
   1  -9  30 -118.49 1201.89   1
   1   9 -30  596.71 1394.81   1
   1  -9  31 -866.90 1357.92   1
   1  10   0 3179.46 1582.75   1
  -1 -10   0 8504.48 1673.48   1
   1 -10   0 2359.92 1236.29   1
  -1  10   0 6146.55 1861.91   1
   1 -10   1  44063. 5274.17   1
  -1  10   1  50199. 6031.90   1
   1  10  -1  41306. 4995.01   1
  -1 -10  -1  31426. 3968.09   1
   1  10   1  44457. 5398.80   1
  -1 -10   1  49167. 5837.48   1
   1 -10  -1  51097. 6101.69   1
  -1  10  -1  46152. 5523.42   1
   1 -10   2  15349. 2223.33  -1
  -1  10   2  27822. 3820.53  -1
   1  10  -2  15628. 2409.77  -1
  -1 -10  -2  17557. 2696.41  -1
   1  10   2  14621. 2582.75  -1
  -1 -10   2  20060. 2744.76  -1
   1 -10  -2  14855. 2409.77  -1
   1 -10   3 9361.91 1695.91  -1
  -1  10   3 7208.37 2169.99  -1
   1  10  -3 4265.20 1428.21  -1
   1  10   3 9197.40 2184.44  -1
  -1 -10   3 7447.65 1435.69  -1
   1 -10  -3 4892.82 1593.22  -1
  -1  10  -3 3780.16 1426.72  -1
  -1  10   4  30818. 4144.06   1
   1  10  -4  30842. 3843.47   1
  -1 -10  -4  39975. 5049.85   1
   1 -10   5 3835.49 1163.01   1
   1  10  -5 4207.37 1198.40   1
  -1 -10  -5 9202.38 2320.04   1
   1  10   5 8664.00 2428.71   1
  -1  10  -5 5902.29 1499.00   1
  -1  10   6  12054. 2584.74  -1
   1  10  -6 7891.32 1498.50  -1
  -1 -10   6 9007.97 1437.19  -1
   1 -10  -6 9980.05 2089.73  -1
  -1  10   7  32797. 4564.30   1
   1  10  -7  43489. 5034.89   1
  -1 -10   7  36241. 4289.63   1
   1 -10  -7  46700. 5712.86   1
  -1  10   8  10982. 3097.70   1
   1  10  -8 7617.14 1353.44   1
  -1 -10   8 4720.33 1070.29   1
   1 -10  -8  13584. 2722.83   1
  -1  10  -8 5583.24 1348.95   1
   1 -10   9 3361.41 1110.67   1
  -1  10   9 5383.84 3065.30   1
   1  10  -9 5493.51 1152.54   1
  -1 -10   9 4944.66 1054.34   1
   1 -10  -9 -338.98 2067.79   1
  -1  10  -9 1367.90 1128.11   1
   1 -10  10 5852.44 1245.76   1
   1  10 -10 9461.61 1540.38   1
  -1 -10  10  10010. 1535.89   1
  -1  10 -10 6749.74 1477.07   1
   1 -10  11  11436. 1794.12   1
   1  10 -11  11570. 1767.70   1
  -1 -10  11  11954. 1712.86   1
  -1  10 -11  13744. 2132.10   1
   1 -10  12  16017. 2268.19   1
   1  10 -12  18380. 2453.64   1
  -1 -10  12  18096. 2363.41   1
  -1  10 -12  14855. 2244.26   1
   1 -10  13  30299. 3765.20   1
   1  10 -13  29995. 3678.46   1
  -1 -10  13  24197. 3009.97   1
  -1  10 -13  21022. 2959.62   1
   1 -10  14 6081.75 1362.41   1
   1  10 -14 4276.17 1287.14   1
  -1 -10  14 3957.12 1036.39   1
  -1  10 -14 6206.37 1656.53   1
   1 -10  15 4942.17 1265.70   1
   1  10 -15 5119.64 1293.12   1
  -1 -10  15 9915.24 1620.64   1
  -1  10 -15 5523.42 1652.04   1
   1 -10  16 1475.07 1110.17   1
   1  10 -16 6445.66 1509.97   1
  -1 -10  16 4856.92 1193.92   1
  -1  10 -16 3678.46 1595.71   1
   1  10 -17  12772. 2064.30   1
  -1 -10  17  15169. 2143.07   1
  -1  10 -17 9351.94 2020.44   1
   1 -10  18  17577. 2562.31  -1
   1  10 -18  24741. 3298.10  -1
  -1  10 -18  25972. 3630.60  -1
   1 -10  19 5443.66 1420.24   1
   1  10 -19 4913.75 1550.85   1
  -1 -10  19 5772.68 1400.30   1
  -1  10 -19 6116.64 1772.68   1
   1 -10  20 4684.44 1419.74   1
   1  10 -20 6420.73 1562.81   1
  -1 -10  20 8085.73 1494.02   1
  -1  10 -20 4072.28 1568.29   1
   1 -10  21 7452.63 1520.44   1
   1  10 -21 8150.54 1770.19   1
  -1 -10  21 7876.36 1464.60   1
  -1  10 -21 4871.38 1540.38   1
   1 -10  22 1186.94 1079.76   1
   1  10 -22 2337.49 1341.97   1
  -1 -10  22 1484.54 1016.95   1
  -1  10 -22 1655.03 1307.58   1
   1 -10  23 1267.70 1004.98   1
   1  10 -23 1094.71 1296.11   1
  -1 -10  23 3124.62 1118.64   1
  -1  10 -23  918.24 1319.54   1
   1 -10  24  295.06 1069.79   1
   1  10 -24 1856.43 1410.27   1
  -1 -10  24  696.41 1006.98   1
  -1  10 -24  881.85 1282.15   1
   1 -10  25  805.08 898.304   1
   1  10 -25  690.93 1292.62   1
  -1 -10  25  618.64 978.563   1
  -1  10 -25  940.68 1327.02   1
   1 -10  26  636.59 990.029   1
   1  10 -26 -370.04 1179.96   1
  -1 -10  26 1260.22 1006.98   1
  -1  10 -26  338.98 1315.55   1
   1 -10  27  793.12 1051.84   1
   1  10 -27 -770.69 1243.27   1
  -1 -10  27  685.44 1045.36   1
  -1  10 -27  734.79 1407.28   1
   1 -10  28  695.41 1104.68   1
   1  10 -28 -833.00 1455.13   1
  -1 -10  28  366.00 1059.82   1
  -1  10 -28 1255.23 1371.88   1
   1 -10  29  599.70 1063.81   1
   1  10 -29 1385.34 1391.32   1
  -1 -10  29 -197.16 1007.98   1
  -1  10 -29 -223.98 1427.72   1
   1 -10  30 2012.96 1289.63   1
  -1 -10  30 1965.60 1054.83   1
   1  11   0 4968.09 1670.99   1
  -1 -11   0 3078.26 1281.16   1
   1 -11   0 2660.02 1394.32   1
  -1  11   0 7477.56 1779.66   1
   1 -11   1 9012.95 1701.39   1
  -1  11   1 7612.16 2067.79   1
   1  11  -1 9152.53 1875.37   1
  -1 -11  -1  11301. 1973.58   1
   1  11   1 6979.06 1864.41   1
  -1 -11   1  13335. 2172.98   1
   1 -11  -1 8768.68 1889.33   1
  -1  11  -1  16979. 2557.33   1
  -1  11   2  17951. 2919.74   1
   1  11  -2  22059. 3016.95   1
  -1 -11  -2  16461. 2478.56   1
   1  11   2  31999. 4204.88   1
  -1 -11   2  18764. 2641.07   1
   1 -11  -2  19536. 2858.92   1
   1 -11   3  31495. 3922.23  -1
  -1  11   3  28355. 3924.22  -1
   1  11  -3  24307. 3208.87  -1
  -1 -11  -3  31944. 4094.21  -1
   1  11   3  33260. 4409.77  -1
  -1 -11   3  30354. 3788.63  -1
   1 -11  -3  36102. 4517.94  -1
  -1  11  -3  23734. 3201.89  -1
   1 -11   4 2186.94 1103.69   1
  -1 -11  -4 2776.17 1617.15   1
   1  11   4 3317.54 2218.84   1
  -1 -11   4 7861.41 1539.88   1
  -1  11  -4 2188.43 1419.24   1
   1 -11   5  22308. 2941.67   1
  -1  11   5  16466. 2890.82   1
   1  11  -5  14915. 2154.04   1
   1  11   5  19676. 3588.73   1
  -1 -11   5  15982. 2199.40   1
   1 -11  -5  24950. 3383.84   1
  -1  11  -5  25264. 3327.02   1
   1 -11   6 1651.54 1015.95   1
  -1  11   6 -402.74 2191.42   1
   1  11  -6 1194.91 1185.94   1
  -1 -11  -6 1885.84 2034.89   1
  -1 -11   6 4142.07 1099.70   1
   1 -11  -6 2602.69 1637.09   1
  -1  11  -6 2106.18 1167.00   1
   1  11  -7  11221. 1788.13   1
  -1 -11   7 9431.70 1504.98   1
   1 -11  -7 3179.46 1651.54   1
  -1  11  -7 8933.19 1697.41   1
   1 -11   8  22433. 2907.28   1
  -1  11   8  15155. 3407.77   1
   1  11  -8  25803. 3164.50   1
  -1 -11   8  17149. 2279.16   1
   1 -11  -8  24018. 3557.82   1
  -1  11  -8  18111. 2521.93   1
   1 -11   9 8320.03 1564.31   1
  -1  11   9 1491.52 3099.20   1
   1  11  -9 5503.48 1230.81   1
  -1 -11   9 7352.93 1281.16   1
   1 -11  -9 9850.44 2693.42   1
  -1  11  -9 5742.77 1404.78   1
   1 -11  10  20354. 2705.88   1
  -1  11  10  20349. 4168.99   1
   1  11 -10  16770. 2269.19   1
  -1 -11  10  20548. 2615.65   1
   1 -11 -10  19257. 3455.63   1
  -1  11 -10  30808. 3833.50   1
   1 -11  11 1412.26 924.226   1
   1  11 -11 1727.32 1088.23   1
  -1 -11  11 2110.67 920.737   1
  -1  11 -11 1900.30 1270.19   1
   1 -11  12 8813.55 1578.26  -1
  -1 -11  12 5932.20 1194.42  -1
  -1  11 -12 2797.11 1333.00  -1
   1 -11  13 7048.85 1407.28   1
   1  11 -13  12298. 1994.51   1
  -1 -11  13 5538.38 1178.46   1
  -1  11 -13 6056.82 1582.25   1
   1 -11  14  33141. 4006.97   1
   1  11 -14  28210. 3563.31   1
  -1 -11  14  31640. 3825.52   1
  -1  11 -14  22009. 3090.72   1
   1 -11  15  20414. 2696.41   1
   1  11 -15  14541. 2231.30   1
  -1 -11  15  15977. 2192.92   1
  -1  11 -15  16829. 2611.16   1
   1 -11  16 7607.17 1522.93   1
   1  11 -16 4238.78 1466.60   1
  -1 -11  16 5588.23 1264.70   1
  -1  11 -16 1555.83 1588.23   1
   1 -11  17 1228.81 1270.19   1
   1  11 -17 1264.21 1414.26   1
  -1 -11  17  255.48 1115.15   1
  -1  11 -17 1096.71 1466.60   1
   1 -11  18 5393.81 1519.94   1
   1  11 -18 6635.09 1721.83   1
  -1 -11  18 3772.68 1177.96   1
  -1  11 -18 6620.13 1807.58   1
   1 -11  19 5892.32 1335.49   1
   1  11 -19 6001.99 1480.06   1
  -1 -11  19 5992.02 1329.51   1
  -1  11 -19 3081.25 1494.02   1
   1 -11  20 8873.37 1608.17   1
   1  11 -20 6146.55 1564.80   1
  -1 -11  20 3450.15 1147.06   1
  -1  11 -20 5189.43 1514.95   1
   1 -11  21 1899.30 1114.65   1
   1  11 -21 1708.87 1263.21   1
  -1 -11  21 2445.16 1079.76   1
  -1  11 -21 3910.76 1402.79   1
   1 -11  22 2848.45 1205.88   1
   1  11 -22 4045.36 1387.34   1
  -1 -11  22 3127.61 1102.19   1
  -1  11 -22 3908.27 1479.56   1
   1 -11  23 2367.40 1062.81   1
   1  11 -23 4022.93 1408.27   1
  -1 -11  23 2602.69 1053.84   1
  -1  11 -23 -513.46 1271.19   1
   1 -11  24  516.45 1024.43   1
   1  11 -24 2206.38 1366.40   1
  -1 -11  24  778.66 960.119   1
  -1  11 -24 1141.57 1313.06   1
   1 -11  25  598.70 992.023   1
   1  11 -25  804.09 1255.73   1
  -1 -11  25 1630.11 874.376   1
  -1  11 -25   13.18 1270.69   1
   1 -11  26 -180.06 1071.29   1
   1  11 -26  288.33 1216.85   1
  -1 -11  26 1314.06 922.731   1
  -1  11 -26  -91.38 1278.66   1
   1 -11  27 -156.48 1094.71   1
   1  11 -27 -270.69 1241.27   1
  -1 -11  27 -140.63 926.719   1
  -1  11 -27 1842.97 1360.42   1
   1 -11  28 1826.02 1148.05   1
   1  11 -28 1547.36 1339.48   1
  -1 -11  28  315.15 930.208   1
  -1  11 -28 1556.83 1446.16   1
   1 -11  29  610.17 1152.04   1
  -1 -11  29 -361.37 1044.86   1
   1  12   0  22353. 3203.89   1
  -1 -12   0  26745. 3483.55   1
  -1  12   0  20359. 3223.33   1
   1 -12   1 7278.16 1652.04   1
  -1  12   1 5259.22 2154.04   1
   1  12  -1 2059.82 1790.13   1
   1  12   1 8758.71 2053.84   1
  -1 -12   1 3310.07 1397.81   1
   1 -12  -1 1514.46 1531.90   1
  -1  12  -1 3419.24 1777.17   1
  -1  12   2 4912.76 2200.90   1
   1  12  -2 3087.73 1646.06   1
  -1 -12  -2 6206.37 1531.40   1
   1  12   2 6485.54 1964.60   1
  -1 -12   2 1779.16 1306.08   1
   1 -12  -2 4336.98 1709.37   1
  -1  12  -2 6565.30 1614.65   1
   1 -12   3  26421. 3355.43   1
  -1  12   3  20578. 3289.13   1
   1  12  -3  36530. 4601.69   1
  -1 -12  -3  21476. 2990.03   1
   1  12   3  21316. 3333.99   1
  -1 -12   3  27841. 3539.88   1
   1 -12  -3  26047. 3549.35   1
  -1  12  -3  24721. 3236.29   1
   1 -12   4 6385.84 1437.69   1
  -1  12   4 6704.88 2169.49   1
   1  12  -4 9760.71 1743.77   1
  -1 -12  -4 6031.90 1687.93   1
   1  12   4 5114.65 2363.91   1
   1 -12  -4 8095.70 1819.04   1
  -1  12  -4  10404. 1942.17   1
   1 -12   5 3509.47 1178.46   1
  -1  12   5 2623.63 1937.19   1
   1  12  -5 9167.49 1615.65   1
  -1 -12  -5 5917.24 2202.39   1
   1  12   5 1963.11 2714.85   1
  -1 -12   5 5019.94 1171.48   1
   1 -12  -5 2990.03 1439.68   1
  -1  12  -5 6301.09 1759.72   1
   1 -12   6 6475.57 1376.37   1
  -1  12   6 8155.53 2584.24   1
   1  12  -6 7412.75 1534.40   1
  -1 -12  -6  13071. 2823.03   1
   1  12   6 6689.92 2860.42   1
   1 -12  -6  13913. 2423.73   1
  -1  12  -6  11082. 1971.08   1
   1 -12   7 3206.88 1141.57   1
  -1  12   7 5179.46 2530.90   1
   1  12  -7 2428.21 1183.45   1
  -1 -12  -7 2471.08 1943.67   1
  -1 -12   7  732.30 811.565   1
   1 -12  -7 1379.36 1800.60   1
  -1  12  -7 2361.41 1335.49   1
   1 -12   8  13694. 2062.81   1
  -1  12   8  20897. 4028.91   1
   1  12  -8  16575. 2341.97   1
  -1 -12   8  13370. 1925.72   1
   1 -12  -8  24048. 3614.65   1
   1 -12   9  35434. 4305.08  -1
  -1  12   9  46810. 6465.60  -1
  -1 -12   9  37986. 4513.46  -1
   1 -12  -9  50498. 6440.67  -1
  -1  12  -9  43654. 5209.37  -1
   1 -12  10  45653. 5388.83   1
  -1  12  10  46555. 6759.71   1
   1  12 -10  51595. 6001.99   1
  -1 -12  10  41765. 4904.78   1
   1 -12 -10  40444. 5548.35   1
  -1  12 -10  52243. 6116.64   1
   1 -12  11  62861. 7243.26   1
   1  12 -11  51147. 5947.15   1
  -1 -12  11  49272. 5722.83   1
   1 -12 -11  47318. 6266.19   1
  -1  12 -11  57428. 6699.89   1
   1 -12  12 6176.46 1311.07   1
  -1 -12  12 9845.45 1631.11   1
  -1  12 -12  11082. 1888.33   1
   1 -12  13 9317.04 1632.60   1
   1  12 -13 9770.68 1879.86   1
  -1 -12  13  10598. 1673.98   1
  -1  12 -13  13275. 2281.15   1
   1 -12  14 1907.77 1078.76   1
   1  12 -14 2080.26 1250.75   1
  -1 -12  14  813.56 968.095   1
  -1  12 -14 1807.58 1356.93   1
   1 -12  15  12866. 2023.93   1
   1  12 -15  13504. 2133.10   1
  -1 -12  15  14631. 2108.67   1
  -1  12 -15  14262. 2369.89   1
   1 -12  16 1770.19 1130.61   1
   1  12 -16 1759.72 1344.47   1
  -1 -12  16  698.90 952.143   1
  -1  12 -16 1060.82 1610.67   1
   1 -12  17 8369.88 1553.84   1
   1  12 -17 2739.28 1479.56   1
  -1 -12  17 4116.65 1164.01   1
  -1  12 -17 1824.52 1484.05   1
   1  12 -18 5084.74 1503.49   1
  -1 -12  18 2246.76 1061.32   1
  -1  12 -18 4187.93 1560.82   1
   1 -12  19 1364.90 1073.78   1
   1  12 -19   46.20 1253.74   1
  -1 -12  19 3957.62 1125.62   1
  -1  12 -19 2341.47 1323.03   1
   1 -12  20 2693.42 1089.23   1
   1  12 -20 4976.57 1544.37   1
  -1 -12  20 1836.49 994.516   1
  -1  12 -20 4362.91 1518.94   1
   1 -12  21 1767.20 1108.17   1
   1  12 -21 3883.35 1384.84   1
  -1 -12  21 1505.48 1033.40   1
  -1  12 -21  655.53 1192.92   1
   1 -12  22 2203.89 1079.26   1
   1  12 -22 2463.61 1334.00   1
  -1 -12  22 2011.96 1098.20   1
  -1  12 -22 2095.71 1391.32   1
   1 -12  23 -359.92 1116.15   1
   1  12 -23 1422.73 1224.82   1
  -1 -12  23  737.29 1020.44   1
  -1  12 -23  520.44 1232.30   1
   1 -12  24 1799.10 1160.52   1
   1  12 -24  986.04 1287.64   1
  -1 -12  24 1047.36 946.161   1
  -1  12 -24  763.21 1342.47   1
   1 -12  25 -266.90 1042.37   1
   1  12 -25 -826.52 1210.87   1
  -1 -12  25  107.33 921.734   1
  -1  12 -25 -884.84 1260.22   1
   1 -12  26 -436.89  999.00   1
   1  12 -26 1153.54 1266.70   1
  -1 -12  26  291.28 928.713   1
  -1  12 -26 1729.31 1338.98   1
   1 -12  27   -7.81 1031.90   1
   1  12 -27  902.29 1309.57   1
  -1 -12  27 3223.33 1055.33   1
  -1  12 -27  445.36 1357.43   1
   1 -12  28  412.06 1134.10   1
  -1 -12  28  680.46 925.722   1
   1  13   0  935.69 1655.53   1
  -1 -13   0 5832.50 1583.25   1
   1 -13   0 3018.94 1464.11   1
  -1  13   0 4708.87 1908.77   1
   1 -13   1  10329. 1870.39   1
  -1  13   1 9037.88 2492.52   1
   1  13  -1 5877.36 2072.78   1
  -1 -13  -1 4847.95 1463.11   1
   1  13   1 6789.62 1941.67   1
  -1 -13   1  12637. 2169.99   1
   1 -13  -1  13594. 2416.75   1
  -1  13  -1 9486.53 2021.93   1
  -1  13   2 1598.70 2151.04   1
   1  13  -2 1125.62 1759.22   1
  -1 -13  -2 3028.91 1438.68   1
   1  13   2 -633.10 1699.40   1
  -1 -13   2  628.12 1236.79   1
   1 -13  -2 1540.38 1495.51   1
   1 -13   3 1746.26 1180.46   1
  -1  13   3 4978.06 2042.37   1
   1  13  -3 1685.94 1635.09   1
  -1 -13  -3 1826.52 1530.41   1
   1  13   3 2305.08 2062.31   1
  -1 -13   3 5548.35 1401.79   1
   1 -13  -3 2877.86 1479.06   1
  -1  13  -3 2859.42 1473.08   1
   1 -13   4 2553.84 1091.23   1
  -1  13   4 8908.27 2494.51   1
   1  13  -4 4682.95 1563.81   1
  -1 -13  -4 2641.57 1616.65   1
   1  13   4 5114.65 2238.78   1
  -1 -13   4 9117.64 1611.16   1
   1 -13  -4 3102.19 1496.01   1
  -1  13  -4 1817.05 1361.41   1
   1 -13   5  25663. 3257.72   1
  -1  13   5  22866. 3471.58   1
   1  13  -5  22223. 2990.03   1
  -1 -13  -5  20294. 3207.37   1
   1  13   5  17587. 3674.47   1
  -1 -13   5  23809. 3043.37   1
   1 -13  -5  18180. 2765.70   1
  -1  13  -5  22657. 3077.76   1
   1 -13   6 6739.77 1431.70   1
  -1  13   6 6799.59 2622.63   1
   1  13  -6 5877.36 1472.08   1
  -1 -13  -6  13390. 3005.48   1
   1  13   6  10548. 3557.32   1
  -1 -13   6 3497.01 1061.32   1
   1 -13  -6 7781.65 1887.83   1
  -1  13  -6 6181.45 1601.69   1
   1 -13   7 3560.32 1243.27   1
  -1  13   7 8449.64 2930.21   1
   1  13  -7 3246.26 1259.72   1
  -1 -13  -7 3340.97 2353.44   1
   1  13   7 2049.35 3253.24   1
  -1 -13   7 9511.46 1523.93   1
   1 -13  -7 3370.88 1742.27   1
  -1  13  -7 4790.62 1572.28   1
   1 -13   8 5089.73 1334.50   1
  -1  13   8 -1534.4 2754.23   1
   1  13  -8 3284.64 1401.79   1
  -1 -13   8 5069.79 1172.48   1
   1 -13  -8 4030.90 1908.77   1
   1 -13   9  10194. 1647.06   1
  -1  13   9  16884. 4145.56   1
  -1 -13   9 7457.62 1406.28   1
   1 -13  -9  13036. 2779.66   1
  -1  13  -9 8489.52 1713.36   1
   1 -13  10  18106. 2473.58  -1
  -1  13  10  20518. 4396.31  -1
   1  13 -10  16226. 2371.88  -1
  -1 -13  10  11037. 1718.34  -1
   1 -13 -10  20997. 3830.01  -1
   1 -13  11 7088.73 1445.66  -1
  -1  13  11 7861.41 4141.07  -1
   1  13 -11 6096.70 1481.06  -1
  -1 -13  11 6704.88 1331.01  -1
   1 -13 -11 2016.45 2605.18  -1
  -1  13 -11 6480.55 1632.10  -1
   1 -13  12  36017. 4416.25   1
   1  13 -12  32567. 3980.06   1
  -1 -13  12  27183. 3403.79   1
  -1  13 -12  26640. 3477.07   1
   1  13 -13  37348. 4514.95   1
  -1 -13  13  37203. 4476.57   1
  -1  13 -13  37647. 4647.05   1
   1 -13  14 5179.46 1303.59   1
   1  13 -14 1240.28 1304.09   1
  -1 -13  14  937.69 956.131   1
  -1  13 -14  998.50 1396.81   1
   1 -13  15 2563.81 1096.21   1
   1  13 -15 6236.28 1617.65   1
  -1 -13  15 4297.10 1181.45   1
  -1  13 -15 9591.22 1929.21   1
   1 -13  16 1286.64 1031.40   1
   1  13 -16 3572.78 1564.31   1
  -1 -13  16 4129.61 1200.90   1
  -1  13 -16 1726.82 1456.13   1
   1 -13  17 4139.08 1171.98   1
   1  13 -17 5279.16 1533.90   1
  -1 -13  17 2507.48 992.023   1
  -1  13 -17 8414.75 1858.42   1
   1 -13  18  784.15 943.170   1
   1  13 -18 1337.49 1251.74   1
  -1 -13  18 2769.69 966.599   1
  -1  13 -18 1131.60 1375.37   1
   1 -13  19 7382.84 1401.79   1
   1  13 -19 3043.37 1392.32   1
  -1 -13  19 7681.95 1387.34   1
   1 -13  20 2713.86 1142.07   1
   1  13 -20  596.71 1292.12   1
  -1 -13  20  372.78 976.569   1
  -1  13 -20 2273.68 1338.48   1
   1 -13  21  690.93 1058.82   1
   1  13 -21 2455.63 1317.55   1
  -1 -13  21  446.01 962.113   1
  -1  13 -21   -5.83 1373.88   1
   1 -13  22  319.89 1031.40   1
   1  13 -22 -1508.0 1161.51   1
  -1 -13  22 3333.99 1139.08   1
  -1  13 -22 2031.40 1273.18   1
   1 -13  23  996.01 1019.44   1
   1  13 -23  814.56 1218.84   1
  -1 -13  23 1188.93 1009.97   1
  -1  13 -23 2244.76 1433.20   1
   1 -13  24 -1120.1 1170.99   1
   1  13 -24 2449.65 1383.85   1
  -1 -13  24  885.84 1044.86   1
  -1  13 -24  402.34 1334.99   1
   1 -13  25 1421.73 1218.34   1
   1  13 -25  384.20 1247.76   1
  -1 -13  25 -137.94 971.584   1
  -1  13 -25 -596.21 1395.81   1
   1 -13  26 -829.01 1068.79   1
   1  13 -26 -302.14 1242.77   1
  -1 -13  26  548.85 904.785   1
  -1  13 -26  961.61 1410.77   1
   1 -13  27  831.01 1108.17   1
  -1 -13  27  543.87 893.319   1
   1  14   0 2299.60 1865.90   1
  -1 -14   0 1036.89 1311.56   1
   1 -14   0 3120.14 1443.67   1
   1 -14   1 3517.94 1453.64   1
  -1  14   1 1380.86 2167.99   1
   1  14  -1 -303.89 1830.01   1
   1  14   1 2277.17 1768.69   1
  -1 -14   1  844.47 1393.82   1
   1 -14  -1  432.95 1450.15   1
  -1  14  -1 3509.47 1921.73   1
   1 -14   2 9042.86 1717.35  -1
  -1  14   2  11725. 2789.13  -1
   1  14  -2  14726. 2623.13  -1
   1  14   2 9860.41 2321.03  -1
  -1 -14   2  11989. 2063.81  -1
   1 -14  -2  12782. 2380.85  -1
  -1  14  -2  12049. 2351.94  -1
   1 -14   3 5932.20 1538.38   1
  -1  14   3 3583.75 2293.62   1
   1  14  -3 1536.39 1683.95   1
  -1 -14  -3 5513.45 1695.41   1
   1  14   3  13828. 2918.24   1
  -1 -14   3 2812.06 1211.36   1
  -1  14  -3 2262.21 1716.35   1
   1 -14   4 4512.46 1363.91  -1
  -1  14   4 7043.86 2325.02  -1
   1  14  -4 4759.22 1743.27  -1
  -1 -14  -4 7811.56 2030.91  -1
   1  14   4 9930.20 2634.59  -1
  -1 -14   4 8125.62 1571.28  -1
   1 -14  -4 6585.24 1834.49  -1
  -1  14  -4 7472.57 1883.85  -1
   1 -14   5 3841.97 1248.75   1
  -1  14   5  14995. 3031.40   1
   1  14  -5 2160.52 1323.53   1
  -1 -14  -5 3545.36 1843.47   1
   1  14   5 2316.55 2718.34   1
  -1 -14   5 3617.14 1215.85   1
   1 -14  -5 5588.23 1677.96   1
  -1  14  -5 3990.03 1604.19   1
   1 -14   6 3773.18 1222.83   1
  -1  14   6 7417.74 2637.58   1
   1  14  -6 6370.88 1616.15   1
  -1 -14  -6 7846.45 2337.98   1
   1  14   6  12468. 3679.46   1
  -1 -14   6 5169.49 1288.63   1
   1 -14  -6 8394.81 1904.78   1
  -1  14  -6 6420.73 1814.06   1
   1 -14   7  21735. 2874.87   1
  -1  14   7 9626.11 3134.59   1
   1  14  -7 9621.13 1814.55   1
  -1 -14  -7  14501. 3162.01   1
   1  14   7  15279. 4094.71   1
  -1 -14   7  13061. 1947.66   1
   1 -14  -7  13006. 2622.63   1
  -1  14  -7  13843. 2376.87   1
   1 -14   8 6086.73 1275.67   1
  -1  14   8 6256.23 3174.97   1
   1  14  -8 5618.14 1514.95   1
  -1 -14  -8 3243.77 2605.18   1
  -1 -14   8 6375.87 1324.53   1
   1 -14  -8  11436. 2428.21   1
  -1  14  -8 5877.36 1607.68   1
   1 -14   9  20005. 2704.38  -1
  -1  14   9  15638. 4109.67  -1
   1  14  -9  18759. 2604.68  -1
  -1 -14   9  20394. 2683.95  -1
   1 -14  -9  17288. 3063.81  -1
  -1  14  -9  17657. 2584.24  -1
   1 -14  10 4068.29 1254.24   1
  -1  14  10 9616.14 4256.23   1
   1  14 -10 3920.24 1367.40   1
  -1 -14  10 6595.21 1354.93   1
   1 -14 -10 4022.93 2404.78   1
  -1  14 -10 4627.61 1522.43   1
   1 -14  11  29347. 3659.02   1
  -1  14  11  31790. 6006.97   1
   1  14 -11  35558. 4296.11   1
  -1 -14  11  33435. 4056.33   1
   1 -14 -11  48858. 6620.13   1
  -1  14 -11  38375. 4653.53   1
   1 -14  12 5817.54 1374.38   1
  -1  14  12  413.91 4330.01   1
   1  14 -12 3956.63 1248.75   1
  -1 -14  12 3208.37 1009.97   1
   1 -14 -12 5663.01 2984.04   1
  -1  14 -12 4150.54 1349.45   1
   1 -14  13 7986.03 1526.42   1
   1  14 -13 3374.37 1311.56   1
  -1 -14  13 5164.50 1202.89   1
   1 -14 -13  111.17 1896.31   1
  -1  14 -13 5219.34 1451.64   1
  -1 -14  14 3955.13 1187.44  -1
  -1  14 -14 5658.02 1594.71  -1
   1 -14  15 4531.40 1230.31   1
   1  14 -15 5219.34 1519.94   1
  -1 -14  15 4682.95 1222.33   1
  -1  14 -15 3733.79 1469.09   1
   1 -14  16 3241.77 1015.95   1
   1  14 -16 3723.33 1388.33   1
  -1 -14  16 2614.15 1028.41   1
  -1  14 -16 1207.88 1261.71   1
   1 -14  17 4610.17 1162.51   1
   1  14 -17 4608.17 1420.74   1
  -1 -14  17 1941.17 923.229   1
  -1  14 -17 2452.14 1286.14   1
   1 -14  18 2414.25 1081.26   1
   1  14 -18 2434.20 1361.41   1
  -1 -14  18 2346.46 1002.99   1
  -1  14 -18 3750.25 1460.62   1
   1 -14  19  854.93 994.516   1
   1  14 -19 3671.48 1463.61   1
  -1 -14  19  683.45 955.632   1
  -1  14 -19 1814.55 1506.98   1
   1 -14  20 1487.04 1057.83   1
   1  14 -20 1320.54 1285.14   1
  -1 -14  20 1121.63 992.521   1
  -1  14 -20 3907.27 1572.78   1
   1 -14  21  904.78 978.065  -1
   1  14 -21 1835.99 1208.87  -1
  -1 -14  21  562.81 904.785  -1
  -1  14 -21 1479.06 1348.45  -1
   1 -14  22 1281.65 1163.51   1
   1  14 -22 1930.21 1309.57   1
  -1 -14  22  432.55 962.611   1
  -1  14 -22  705.88 1279.66   1
   1 -14  23  260.57 1045.86   1
   1  14 -23 1445.16 1340.98   1
  -1 -14  23  292.42 945.164   1
  -1  14 -23  933.20 1332.50   1
   1 -14  24 -422.58 1088.23  -1
   1  14 -24 1349.45 1313.56  -1
  -1  14 -24 -1828.5 1429.21  -1
   1 -14  25 -148.11 1120.14   1
   1  14 -25  915.75 1356.43   1
  -1 -14  25 -221.63 805.084   1
  -1  14 -25 -595.21 1472.58   1
   1 -14  26  -98.26 1177.96   1
  -1 -14  26  918.74 980.557   1
   1  15   0  12881. 2673.48   1
  -1 -15   0  11600. 2143.07   1
   1 -15   0 8668.98 1891.82   1
  -1  15   0 6081.75 2300.60   1
   1 -15   1 -499.50 1310.57   1
  -1  15   1 3541.37 2342.47   1
   1  15  -1 -2232.8 1976.07   1
  -1 -15  -1 1660.52 1395.31   1
   1  15   1 1238.28 2127.12   1
  -1 -15   1 1019.44 1472.58   1
   1 -15  -1 -526.92 1537.88   1
  -1  15  -1  976.57 1911.76   1
   1 -15   2 7791.62 1692.42   1
  -1  15   2 3111.66 2499.50   1
   1  15  -2 2139.58 1834.00   1
  -1 -15  -2 6076.76 1736.79   1
   1  15   2 6909.27 2422.23   1
  -1 -15   2 3294.61 1423.23   1
   1 -15  -2 4219.84 1569.79   1
  -1  15  -2 9247.25 2243.27   1
   1 -15   3 6380.85 1525.92   1
  -1  15   3  11341. 3000.99   1
   1  15  -3 5114.65 1817.55   1
  -1 -15  -3 5847.45 1870.39   1
   1  15   3 7906.27 2647.55   1
  -1 -15   3 8344.96 1755.23   1
   1 -15  -3 9371.88 2064.30   1
  -1  15  -3 7542.37 1941.67   1
   1 -15   4 7876.36 1667.99   1
  -1  15   4 8100.69 2750.75   1
   1  15  -4 8713.85 1926.72   1
  -1 -15  -4  11286. 2440.68   1
   1  15   4 6440.67 2522.93   1
  -1 -15   4 4731.30 1370.89   1
   1 -15  -4 6171.48 1838.98   1
  -1  15  -4 5209.37 1705.88   1
   1 -15   5 1557.82 1085.24   1
  -1  15   5 4163.01 2542.87   1
   1  15  -5 2289.63 1423.73   1
  -1 -15  -5 2561.31 1744.27   1
   1  15   5 2788.63 2602.69   1
  -1 -15   5 1662.01 1263.21   1
   1 -15  -5 2761.71 1647.06   1
  -1  15  -5 1590.73 1532.90   1
   1 -15   6 9581.25 1648.55   1
  -1  15   6  16750. 3757.22   1
   1  15  -6  12403. 2110.67   1
  -1 -15  -6 7218.34 2293.62   1
   1  15   6  10364. 3548.35   1
  -1 -15   6  14322. 2171.48   1
   1 -15  -6 9571.28 2344.96   1
  -1  15  -6 8379.85 1834.49   1
   1 -15   7 4799.60 1291.13   1
  -1  15   7 7148.55 3514.45   1
   1  15  -7 9750.74 1849.95   1
  -1 -15  -7  10010. 2919.24   1
   1  15   7 7328.01 3777.66   1
  -1 -15   7 7288.13 1393.32   1
   1 -15  -7 9436.68 2318.54   1
  -1  15  -7 9122.62 1835.49   1
   1 -15   8 6869.39 1439.68   1
  -1  15   8 2686.94 3492.02   1
   1  15  -8 5388.83 1495.51   1
  -1 -15  -8  10120. 3102.69   1
   1  15   8 3372.38 3970.58   1
  -1 -15   8  10543. 1701.89   1
   1 -15  -8 5433.69 2308.07   1
  -1  15  -8 6465.60 1672.48   1
   1 -15   9 5209.37 1305.58   1
  -1  15   9 4604.18 3613.66   1
   1  15  -9 4488.53 1352.44   1
  -1 -15  -9 8150.54 2957.62   1
  -1 -15   9 6196.40 1283.15   1
   1 -15  -9 1255.73 2113.16   1
  -1  15  -9 1845.96 1372.88   1
   1 -15  10 -289.93 911.265   1
  -1  15  10 -6590.2 3759.72   1
   1  15 -10  388.19 1156.53   1
  -1 -15  10 -205.98 874.376   1
   1 -15 -10 1776.17 2123.63   1
  -1  15 -10 -177.67 1283.65   1
   1 -15  11 6530.40 1350.45   1
  -1  15  11 2898.80 3925.22   1
   1  15 -11 4690.42 1467.60   1
  -1 -15  11 5000.00 1241.27   1
   1 -15 -11 6939.18 2620.64   1
  -1  15 -11 5254.23 1413.26   1
   1 -15  12  11640. 1809.57   1
  -1  15  12 9665.99 4281.65   1
   1  15 -12  10469. 1830.51   1
  -1 -15  12  13200. 1922.23   1
   1 -15 -12  11027. 2794.11   1
  -1  15 -12  10169. 1690.43   1
   1 -15  13 4865.40 1220.34   1
  -1  15  13 3663.01 2895.31   1
   1  15 -13 3495.01 1230.31   1
  -1 -15  13 6889.33 1326.52   1
   1 -15 -13 3100.69 2226.32   1
  -1  15 -13 3433.70 1167.50   1
   1 -15  14   62.76 932.203   1
   1  15 -14  950.15 1115.15   1
  -1 -15  14 1417.75 915.253   1
  -1  15 -14 1262.21 1146.06   1
   1 -15  15  398.25 865.403  -1
   1  15 -15 2629.11 1231.80  -1
  -1 -15  15 4087.23 1065.80  -1
  -1  15 -15 3860.42 1408.77  -1
   1 -15  16 2121.13 1029.41   1
   1  15 -16 1070.29 1216.35   1
  -1 -15  16 2171.98 1001.49   1
  -1  15 -16  725.82 1203.89   1
   1 -15  17 5239.28 1282.65   1
   1  15 -17 4023.92 1382.85   1
  -1 -15  17 3135.09 1129.61   1
  -1  15 -17 1972.58 1202.89   1
   1 -15  18 3607.17 1190.93   1
   1  15 -18 3131.60 1349.95   1
  -1 -15  18 4365.90 1196.91   1
  -1  15 -18 1879.36 1380.36   1
   1 -15  19 -158.32 916.250   1
   1  15 -19  976.57 1347.46   1
  -1 -15  19   53.04 841.475   1
  -1  15 -19 1551.84 1371.88   1
   1 -15  20 1641.08 1020.94  -1
   1  15 -20  450.10 1302.59  -1
  -1 -15  20  142.52 796.609  -1
  -1  15 -20  597.21 1275.67  -1
   1 -15  21  -95.46 946.659   1
   1  15 -21  735.29 1237.79   1
  -1 -15  21  741.28 882.851   1
  -1  15 -21  623.63 1341.97   1
   1 -15  22 1525.92 1057.83   1
   1  15 -22 1197.41 1336.49   1
  -1 -15  22 1540.38 1088.73   1
  -1  15 -22 1385.34 1372.88   1
   1 -15  23  965.10 1077.27   1
   1  15 -23  562.31 1179.46   1
  -1 -15  23 3314.05 1111.17   1
  -1  15 -23  934.70 1423.23   1
   1 -15  24  -68.89 1100.20   1
   1  15 -24 -147.71 1424.72   1
  -1 -15  24  -73.68 914.755   1
  -1  15 -24  589.23 1486.04   1
   1 -15  25 -413.16 1149.55   1
  -1 -15  25  547.36 960.617   1
   1  16   0 3412.26 2024.42   1
  -1 -16   0  12238. 2115.65   1
   1 -16   0 9022.92 1871.88   1
  -1  16   0 5383.84 2137.09   1
   1 -16   1 4032.90 1272.18   1
  -1  16   1 2701.89 2090.23   1
   1  16  -1 3854.93 1971.58   1
  -1 -16  -1 2139.58 1481.55   1
   1  16   1 6011.96 2457.62   1
  -1 -16   1 4690.42 1552.34   1
   1 -16  -1 1457.13 1479.56   1
  -1  16  -1 1692.42 1983.05   1
   1 -16   2 1579.76 1217.85   1
  -1  16   2 2694.91 2187.44   1
   1  16  -2 1918.74 1754.24   1
  -1 -16  -2 -517.95 1582.75   1
   1  16   2 1438.18 2365.90   1
  -1 -16   2  504.49 1318.04   1
   1 -16  -2 1697.41 1420.24   1
  -1  16  -2 1779.16 1602.19   1
   1 -16   3  13076. 2274.67   1
  -1  16   3  12233. 3024.42   1
   1  16  -3  12727. 2220.34   1
  -1 -16  -3  11231. 2364.40   1
   1  16   3  12787. 3084.74   1
  -1 -16   3  11899. 2005.48   1
   1 -16  -3 6211.36 1829.01   1
  -1  16  -3 6944.16 1933.20   1
   1 -16   4 3240.28 1370.89   1
  -1  16   4 5259.22 2975.57   1
   1  16  -4 4791.12 1598.70   1
  -1 -16  -4 6969.09 2087.24   1
   1  16   4  11032. 3303.59   1
  -1 -16   4 2573.78 1230.81   1
   1 -16  -4 5488.53 1732.30   1
  -1  16  -4 2093.22 1700.90   1
   1 -16   5 2429.71 1227.32   1
  -1  16   5 1926.72 2674.97   1
   1  16  -5  614.16 1368.39   1
  -1 -16  -5 3071.78 1898.80   1
   1  16   5 3333.99 2748.25   1
  -1 -16   5 1270.69 1192.92   1
   1 -16  -5 3085.74 1719.34   1
  -1  16  -5 5119.64 1799.10   1
   1 -16   6 1348.95 1027.42   1
  -1  16   6 2224.32 2541.37   1
   1  16  -6 1641.57 1412.76   1
  -1 -16  -6  476.07 1826.02   1
   1  16   6 5682.95 3115.15   1
  -1 -16   6 -145.31 1119.64   1
   1 -16  -6  133.30 1494.51   1
  -1  16  -6 1133.60 1397.81   1
   1 -16   7 2732.30 1156.53   1
  -1  16   7 -1858.9 2745.26   1
   1  16  -7 -544.37 1353.44   1
  -1 -16  -7  -73.73 1919.24   1
   1  16   7 3370.39 3316.05   1
  -1 -16   7 1098.20 1003.99   1
   1 -16  -7  189.53 1491.03   1
  -1  16  -7   25.22 1434.20   1
   1 -16   8 -171.29 1020.94   1
  -1  16   8 -1111.7 2804.08   1
   1  16  -8 -531.90 1282.65   1
  -1 -16  -8  231.31 2232.80   1
   1  16   8 -332.95 3297.11   1
  -1 -16   8  190.33 888.334   1
   1 -16  -8  827.02 1804.09   1
  -1  16  -8 3112.16 1347.46   1
   1 -16   9 2224.82 1113.16   1
  -1  16   9 -2633.6 2896.81   1
   1  16  -9  567.30 1196.91   1
  -1 -16  -9 -847.96 2177.96   1
   1  16   9 3688.43 3426.22   1
  -1 -16   9  506.98 907.776   1
   1 -16  -9 1174.48 1855.43   1
  -1  16  -9 4099.70 1401.79   1
   1 -16  10 3256.73 1145.06   1
  -1  16  10 7592.22 3360.42   1
   1  16 -10 4459.12 1530.91   1
  -1 -16 -10 1404.29 1957.13   1
  -1 -16  10 2440.68 1005.98   1
   1 -16 -10  10902. 2431.20   1
  -1  16 -10 3208.87 1375.37   1
   1 -16  11 8738.78 1575.27  -1
  -1  16  11 6530.40 3279.16  -1
   1  16 -11 4071.28 1397.81  -1
  -1 -16  11 7901.29 1448.65  -1
   1 -16 -11 7996.00 2080.76  -1
  -1  16 -11 7846.45 1744.76  -1
   1 -16  12 2922.23 1079.26   1
  -1  16  12 -526.42 2913.26   1
   1  16 -12 3688.43 1362.91   1
  -1 -16  12 2410.27 1018.94   1
   1 -16 -12  960.12 1719.84   1
  -1  16 -12 5049.85 1445.66   1
   1 -16  13  403.19 959.620   1
  -1  16  13  546.36 2960.62   1
   1  16 -13 4982.55 1453.64   1
  -1 -16  13 1749.75 932.701   1
   1 -16 -13 1482.55 1896.81   1
  -1  16 -13 3270.68 1210.37   1
   1 -16  14 3059.82 1118.14   1
   1  16 -14 6281.15 1451.15   1
  -1 -16  14 2735.79 1061.32   1
   1 -16 -14  390.93 1290.63   1
  -1  16 -14 2409.77 1206.88   1
   1 -16  15 1506.98 1049.35   1
   1  16 -15  528.41 1193.92   1
  -1 -16  15  360.27 875.872   1
  -1  16 -15 1541.37 1164.51   1
   1 -16  16   98.01 897.806   1
   1  16 -16 1145.56 1130.61   1
  -1 -16  16  294.37 932.701   1
  -1  16 -16  348.60 1337.98   1
   1 -16  17 6689.92 1398.80  -1
   1  16 -17 7931.20 1698.40  -1
  -1 -16  17 4757.22 1180.96  -1
  -1  16 -17 6365.90 1548.35  -1
   1 -16  18  832.00 1044.37   1
   1  16 -18 1431.20 1276.67   1
  -1 -16  18 2511.96 950.149   1
  -1  16 -18 1631.11 1279.66   1
   1 -16  19  875.37 909.770   1
   1  16 -19 1721.33 1204.88   1
  -1 -16  19  161.52 903.788   1
  -1  16 -19 -497.86 1217.35   1
   1 -16  20   70.44 985.542   1
   1  16 -20 -508.97 1208.37   1
  -1 -16  20  -21.42 824.526   1
  -1  16 -20   21.28 1261.22   1
   1 -16  21 1663.51 988.035  -1
   1  16 -21 2209.87 1341.97  -1
  -1 -16  21  893.82 836.490  -1
  -1  16 -21  318.10 1396.31  -1
   1 -16  22  579.76 1064.31   1
   1  16 -22 1560.32 1257.23   1
  -1 -16  22 1223.83 879.361   1
  -1  16 -22 -247.86 1350.45   1
   1 -16  23  110.97 978.563   1
  -1 -16  23  -71.19 818.544   1
   1  17   0 -816.55 1818.04   1
  -1 -17   0 1200.90 1265.70   1
   1 -17   0 -412.11 1324.03   1
  -1  17   0 -937.19 1804.58   1
   1 -17   1 7417.74 1719.34   1
  -1  17   1 2990.03 2279.66   1
   1  17  -1 5443.66 2170.98   1
  -1 -17  -1 5019.94 1522.93   1
   1  17   1 2919.24 1961.61   1
  -1 -17   1 5224.32 1619.14   1
   1 -17  -1 1597.21 1465.60   1
  -1  17  -1 5094.71 2088.73   1
   1 -17   2 2386.34 1308.07   1
  -1  17   2 3941.17 2223.83   1
   1  17  -2 2015.95 1803.59   1
  -1 -17  -2 3817.04 1495.51   1
   1  17   2 4207.87 1948.65   1
  -1 -17   2 4838.48 1536.89   1
   1 -17  -2 2281.65 1590.23   1
  -1  17  -2  160.17 1828.51   1
   1 -17   3 1603.19 1092.72   1
  -1  17   3 2061.81 2254.73   1
   1  17  -3 4882.35 1787.64   1
  -1 -17  -3 3009.97 1451.15   1
   1  17   3 -133.80 1921.73   1
  -1 -17   3 2898.30 1395.31   1
   1 -17  -3 1082.75 1381.85   1
  -1  17  -3 -470.74 1724.82   1
   1 -17   4 8000.99 1643.57   1
  -1  17   4 5503.48 2517.94   1
   1  17  -4 5653.04 1691.92   1
  -1 -17  -4 4355.43 1618.64   1
   1  17   4 5074.77 2604.18   1
  -1 -17   4 5324.02 1443.17   1
   1 -17  -4 1535.39 1429.71   1
  -1  17  -4 3894.31 1845.46   1
   1 -17   5 7372.87 1545.36  -1
  -1  17   5 4891.32 2513.96  -1
   1  17  -5 3719.84 1559.32  -1
  -1 -17  -5 5004.98 1811.56  -1
   1  17   5 -986.54 2448.65  -1
  -1 -17   5 3319.54 1277.17  -1
   1 -17  -5 5019.94 1596.71  -1
  -1  17  -5 4518.44 1707.38  -1
   1 -17   6 3053.34 1127.12   1
  -1  17   6 3924.72 2526.92   1
   1  17  -6 3267.69 1457.63   1
  -1 -17  -6 1679.46 1658.52   1
   1  17   6 3657.52 2518.44   1
  -1 -17   6 2018.44 1138.08   1
   1 -17  -6 3693.42 1559.32   1
  -1  17  -6 7911.26 1740.28   1
   1 -17   7 1827.52 1026.92   1
  -1  17   7 -870.89 2445.16   1
   1  17  -7 1727.81 1381.85   1
  -1 -17  -7 2769.69 1705.88   1
   1  17   7    2.06 2456.13   1
  -1 -17   7  213.16 953.140   1
   1 -17  -7  182.60 1414.75   1
  -1  17  -7 3625.62 1305.08   1
   1 -17   8 3126.62 1130.61   1
  -1  17   8 1392.82 2234.79   1
   1  17  -8 2272.68 1326.02   1
  -1 -17  -8 3483.55 1975.07   1
   1  17   8 2911.76 2684.94   1
  -1 -17   8 3898.30 1079.76   1
   1 -17  -8 3951.14 1684.94   1
  -1  17  -8 3547.35 1468.09   1
   1 -17   9   48.62 928.713   1
  -1  17   9  309.42 2499.00   1
   1  17  -9  255.03 1145.06   1
  -1 -17  -9 -1274.7 1846.46   1
   1  17   9 -1864.4 2670.98   1
  -1 -17   9 4362.41 1110.67   1
   1 -17  -9 1167.00 1566.30   1
  -1  17  -9  476.47 1310.57   1
   1 -17  10 -350.70 915.253  -1
  -1  17  10 -2018.9 2243.77  -1
   1  17 -10 1670.49 1225.82  -1
  -1 -17 -10  268.44 1829.51  -1
   1  17  10 1344.96 1965.10  -1
  -1 -17  10  456.78 838.982  -1
   1 -17 -10   67.90 1462.61  -1
  -1  17 -10  492.17 1235.29  -1
   1 -17  11 1382.35 1004.49   1
  -1  17  11 1421.23 2402.79   1
   1  17 -11  571.29 1100.70   1
  -1 -17 -11 1247.26 1598.20   1
  -1 -17  11  167.50 866.898   1
   1 -17 -11  985.54 1276.17   1
  -1  17 -11   10.46 1025.42   1
   1 -17  12  739.28 951.644   1
  -1  17  12 1462.61 2398.80   1
   1  17 -12 2045.36 1130.61   1
  -1 -17  12 1061.32 906.280   1
   1 -17 -12 1141.57 1446.16   1
  -1  17 -12 2414.25 1238.78   1
   1 -17  13  618.14 930.208   1
  -1  17  13 -1724.3 2270.69   1
   1  17 -13  614.16 1107.68   1
  -1 -17  13 1994.02 935.193   1
   1 -17 -13 -727.82 1483.55   1
  -1  17 -13  154.04 1162.51   1
   1 -17  14  690.43 1019.44  -1
  -1  17  14 1277.67 2138.08  -1
   1  17 -14 -265.90 1109.67  -1
  -1 -17  14 1768.19 1003.49  -1
   1 -17 -14 -1204.4 1379.36  -1
  -1  17 -14 3375.87 1263.21  -1
   1 -17  15 1769.19 1015.95   1
   1  17 -15 1238.78 1099.70   1
  -1 -17  15  -19.22 828.015   1
   1 -17 -15 -750.75 1326.02   1
  -1  17 -15 1186.94 1065.30   1
   1 -17  16  455.73 1035.89   1
   1  17 -16 1208.87 1109.17   1
  -1 -17  16 1226.82 894.815   1
  -1  17 -16 2498.50 1211.36   1
   1 -17  17 2206.88 1041.37  -1
   1  17 -17 1022.43 1113.16  -1
  -1 -17  17  711.86 942.671  -1
  -1  17 -17 -741.28 1280.16  -1
   1 -17  18 2048.35 1053.34  -1
   1  17 -18 1551.84 1196.91  -1
  -1 -17  18 -104.64 766.699  -1
  -1  17 -18  508.47 1300.10  -1
   1 -17  19  678.46 1011.46   1
   1  17 -19  -79.11 1162.01   1
  -1 -17  19  930.21 919.740   1
  -1  17 -19 -676.47 1230.81   1
   1 -17  20 1707.87 1016.45   1
   1  17 -20 2061.31 1295.61   1
  -1 -17  20  886.34 851.445   1
  -1  17 -20 2172.48 1421.73   1
   1 -17  21 2569.79 1144.07   1
   1  17 -21 1686.94 1474.57   1
  -1 -17  21  -73.88 826.520   1
  -1  17 -21   12.20 1384.35   1
   1 -17  22 1333.00 1095.21   1
  -1 -17  22  149.75 874.874   1
   1  18   0 2368.39 1976.07   1
  -1 -18   0 4759.72 1497.51   1
   1 -18   0 2934.19 1391.82   1
  -1  18   0 4373.38 2018.94   1
   1 -18   1 -1016.4 1202.89   1
  -1  18   1 2280.66 2104.19   1
   1  18  -1 3558.82 2041.87   1
  -1 -18  -1 2068.79 1305.58   1
   1  18   1  378.07 1920.74   1
  -1 -18   1 2866.90 1366.40   1
   1 -18  -1  212.06 1317.55   1
  -1  18  -1  559.82 1728.81   1
   1 -18   2 2875.37 1287.14   1
  -1  18   2 5383.84 2413.26   1
   1  18  -2 2605.68 1770.69   1
  -1 -18  -2 4135.09 1386.34   1
   1  18   2 1979.06 1991.52   1
  -1 -18   2 3265.70 1343.97   1
   1 -18  -2 1283.65 1479.06   1
  -1  18  -2 3790.13 1739.78   1
   1 -18   3 1848.95 1171.98   1
  -1  18   3 2081.25 2294.12   1
   1  18  -3 1632.10 1563.31   1
  -1 -18  -3 3381.85 1429.21   1
   1  18   3 -179.46 1917.74   1
  -1 -18   3 4293.12 1345.96   1
   1 -18  -3 4964.60 1618.64   1
   1 -18   4 -551.84 1076.27   1
  -1  18   4 2716.35 2250.75   1
   1  18  -4  601.69 1521.43   1
  -1 -18  -4 1242.77 1307.08   1
   1  18   4 -481.55 2003.99   1
  -1 -18   4  620.64 1039.88   1
   1 -18  -4 -392.47 1337.49   1
  -1  18  -4  -13.07 1295.11   1
   1 -18   5 -251.50 1032.40   1
  -1  18   5 1911.26 1832.50   1
   1  18  -5 -140.08 1221.33   1
  -1 -18  -5  672.98 1482.55   1
   1  18   5 -1238.3 1938.18   1
  -1 -18   5  649.05 1005.98   1
   1 -18  -5 -405.83 1243.77   1
  -1  18  -5 2697.90 1384.84   1
   1 -18   6  865.90 1008.47  -1
  -1  18   6  577.27 1851.44  -1
   1  18  -6 1179.46 1209.37  -1
  -1 -18  -6 -383.50 1341.47  -1
   1  18   6 2642.57 1978.06  -1
  -1 -18   6 1096.21 925.223  -1
   1 -18  -6  651.54 1212.36  -1
  -1  18  -6  169.59 1227.82  -1
   1 -18   7 1312.06  999.50  -1
  -1  18   7 1090.73 1902.79  -1
   1  18  -7 1177.47 1159.02  -1
  -1 -18  -7 3678.46 1478.56  -1
   1  18   7 -361.27 1974.08  -1
  -1 -18   7 2577.27 1040.38  -1
   1 -18  -7 -210.37 1083.25  -1
  -1  18  -7 -380.96 1204.39  -1
   1 -18   8  751.25 969.590   1
  -1  18   8 1557.33 1986.54   1
   1  18  -8  947.66 1134.60   1
  -1 -18  -8 1553.84 1407.28   1
   1  18   8 -451.79 2091.72   1
  -1 -18   8  907.78 923.728   1
   1 -18  -8  632.10 1261.71   1
  -1  18  -8 -1228.3 1133.10   1
   1 -18   9 1734.30 1024.43   1
  -1  18   9 2080.76 1946.66   1
   1  18  -9  277.77 1176.97   1
  -1 -18  -9 -959.12 1472.08   1
   1  18   9  109.82 2062.31   1
  -1 -18   9  603.69 893.319   1
   1 -18  -9  264.01 1227.32   1
  -1  18  -9  174.78 1245.26   1
   1 -18  10  881.85 1011.46  -1
  -1  18  10 -2136.1 1854.43  -1
   1  18 -10 3508.97 1365.90  -1
  -1 -18 -10 1584.25 1441.18  -1
   1  18  10 -145.21 1952.64  -1
  -1 -18  10  577.77 928.713  -1
   1 -18 -10 -937.69 1210.37  -1
  -1  18 -10  626.62 1261.71  -1
   1 -18  11  431.31 983.548   1
  -1  18  11 2278.66 1843.47   1
   1  18 -11 -122.08 1300.10   1
  -1 -18 -11 -218.15 1373.88   1
  -1 -18  11  132.60 905.283   1
   1 -18 -11 1600.70 1200.40   1
  -1  18 -11 2790.63 1405.78   1
   1 -18  12 1266.20 1041.87   1
  -1  18  12 1946.16 2006.98   1
   1  18 -12  445.61 1188.43   1
  -1 -18  12 1282.15 977.566   1
   1 -18 -12  627.62 1174.97   1
  -1  18 -12 1429.21 1318.54   1
   1 -18  13 -388.48 902.292   1
  -1  18  13 -511.96 1918.74   1
   1  18 -13  119.24 1193.42   1
  -1 -18  13  745.26 918.244   1
   1 -18 -13 -365.05 1296.11   1
  -1  18 -13 2033.40 1222.83   1
   1 -18  14  -57.08 959.122   1
  -1  18  14 -207.63 1787.64   1
   1  18 -14  956.13 1166.00   1
  -1 -18  14 1483.55 927.716   1
   1 -18 -14 -415.85 1247.26   1
  -1  18 -14 -144.96 949.152   1
   1 -18  15  916.25 1006.48   1
  -1  18  15 -890.33 1339.48   1
   1  18 -15 1666.00 1119.64   1
  -1 -18  15 1580.26 892.322   1
   1 -18 -15 -1739.3 1230.31   1
  -1  18 -15 1200.90 1154.04   1
   1 -18  16 -284.50 1050.85   1
   1  18 -16  393.27 1104.68   1
  -1 -18  16 -201.60 858.922   1
   1 -18 -16 -404.29 1057.33   1
  -1  18 -16 -381.60 1086.24   1
   1 -18  17 -573.28 1036.39   1
   1  18 -17 1606.18 1209.87   1
  -1  18 -17 1721.83 1197.41   1
   1 -18  18  258.13 966.101   1
   1  18 -18  507.48 1263.71   1
  -1 -18  18  241.13 831.505   1
  -1  18 -18  770.69 1277.67   1
   1 -18  19 1342.97 1103.19  -1
   1  18 -19  549.85 1457.13  -1
  -1 -18  19  -31.04 759.720  -1
  -1  18 -19   95.91 1286.64  -1
   1 -18  20 -267.10 996.509   1
  -1 -18  20 -348.90 840.478   1
   1  19   0 1911.76 1557.82   1
  -1 -19   0 -176.87 998.504   1
   1 -19   0 -825.52 1113.16   1
  -1  19   0 1309.57 1529.91   1
   1 -19   1 -249.90 993.020   1
  -1  19   1  359.37 1502.99   1
   1  19  -1 -541.38 1578.76   1
  -1 -19  -1  858.92 1030.41   1
   1  19   1 1881.85 1580.76   1
  -1 -19   1 -108.37 1035.39   1
   1 -19  -1  782.65 1179.46   1
  -1  19  -1  333.35 1510.47   1
   1 -19   2 2746.76 1106.68  -1
  -1  19   2 -488.68 1748.75  -1
   1  19  -2 -141.18 1385.34  -1
  -1 -19  -2  905.28 1035.39  -1
   1  19   2 -284.65 1596.21  -1
  -1 -19   2  637.59 1055.83  -1
   1 -19  -2  671.48 1180.46  -1
  -1  19  -2  615.15 1395.31  -1
   1 -19   3 -563.81 813.060   1
  -1  19   3 -398.35 1452.64   1
   1  19  -3 2653.04 1418.74   1
  -1 -19  -3  726.32 1089.23   1
   1  19   3 1573.28 1693.92   1
  -1 -19   3  496.96 941.674   1
   1 -19  -3  414.86 1124.13   1
  -1  19  -3 -1139.1 1314.06   1
   1 -19   4 -532.40 985.044   1
  -1  19   4 -123.28 1556.83   1
   1  19  -4 1328.51 1408.77   1
  -1 -19  -4 1401.29 1120.64   1
   1  19   4  228.17 1679.96   1
  -1 -19   4  658.03 939.182   1
   1 -19  -4 -675.97 1063.81   1
  -1  19  -4 -127.07 1256.23   1
   1 -19   5 1050.85 971.086   1
  -1  19   5 -877.87 1641.57   1
   1  19  -5  899.30 1260.72   1
  -1 -19  -5  321.49 1042.87   1
   1  19   5 1734.79 1705.38   1
  -1 -19   5 -159.22 940.179   1
   1 -19  -5 1062.81 1188.43   1
  -1  19  -5  874.38 1266.20   1
   1 -19   6 1489.03 1080.76   1
  -1  19   6 1162.51 1674.97   1
   1  19  -6 2760.72 1285.14   1
  -1 -19  -6 1620.64 1144.57   1
   1  19   6  178.86 1474.57   1
  -1 -19   6 1191.92 1070.29   1
   1 -19  -6 -305.43 1027.92   1
  -1  19  -6  367.30 1242.27   1
   1 -19   7  450.95 1081.26   1
  -1  19   7 2153.54 1633.10   1
   1  19  -7 -890.33 1143.57   1
  -1 -19  -7 -197.71 1111.17   1
   1  19   7 -405.78 1569.29   1
  -1 -19   7  696.91 958.623   1
   1 -19  -7  286.24 1081.26   1
  -1  19  -7 1533.90 1219.84   1
   1 -19   8 2473.58 1183.45  -1
  -1  19   8  418.59 1620.14  -1
   1  19  -8 1227.32 1131.60  -1
  -1 -19  -8  348.65 1054.83  -1
   1  19   8 -351.59 1622.13  -1
  -1 -19   8 1043.37 1031.40  -1
   1 -19  -8 1696.41 1156.53  -1
  -1  19  -8 2162.01 1453.64  -1
   1 -19   9 -224.28 1048.35   1
  -1  19   9  718.34 1698.90   1
   1  19  -9  341.48 1280.16   1
  -1 -19  -9 1106.68 1125.62   1
   1  19   9 -1080.8 1666.50   1
  -1 -19   9 1351.94 948.155   1
   1 -19  -9   47.07 1211.36   1
  -1  19  -9 2480.06 1443.67   1
   1 -19  10 -377.27 975.074   1
  -1  19  10 -1182.9 1684.94   1
   1  19 -10   22.14 1232.80   1
  -1 -19 -10 -146.71 1170.49   1
   1  19  10 -1173.0 1654.53   1
  -1 -19  10 1072.28 951.644   1
   1 -19 -10  578.26 1122.63   1
  -1  19 -10  823.03 1379.86   1
   1 -19  11    5.44 912.262   1
  -1  19  11  892.82 1684.94   1
   1  19 -11 1058.32 1252.74   1
  -1 -19 -11 -1352.9 1107.18   1
   1  19  11 -1474.6 1635.59   1
  -1 -19  11  474.28 861.415   1
   1 -19 -11 -195.41 1125.12   1
  -1  19 -11  118.20 1181.45   1
   1 -19  12  -48.89 950.149   1
  -1  19  12  262.76 1668.49   1
   1  19 -12 1053.34 1200.90   1
  -1 -19 -12  699.90 1234.30   1
  -1 -19  12 1141.57 899.301   1
   1 -19 -12 -494.57 947.158   1
  -1  19 -12 2412.76 1236.79   1
   1 -19  13 -605.68 1011.96  -1
  -1  19  13  967.10 1690.43  -1
   1  19 -13  121.93 1103.69  -1
  -1 -19  13 1537.88 898.803  -1
   1 -19 -13 -208.97 1073.78  -1
  -1  19 -13 1721.83 1183.95  -1
   1 -19  14  611.66 1001.99   1
   1  19 -14  -73.08 1065.80   1
  -1 -19  14  851.44 843.967   1
   1 -19 -14  -95.01 1205.88   1
  -1  19 -14 -1455.1 1204.39   1
   1 -19  15 1545.86 1169.49   1
   1  19 -15 2239.78 1270.19   1
  -1 -19  15  310.07 814.556   1
   1 -19 -15  256.78 1195.41   1
  -1  19 -15 1212.86 1163.51   1
   1 -19  16  674.97 1088.73   1
   1  19 -16 1985.04 1273.68   1
  -1 -19  16 1008.97 833.499   1
   1 -19 -16  404.14 1118.14   1
  -1  19 -16 -1666.5 1198.40   1
   1 -19  17  454.09 1020.44  -1
  -1 -19  17 1752.74 951.644  -1
   1 -19 -17 -525.42 853.937  -1
   1 -19  18  188.33 1057.83  -1
  -1 -19  18  459.47 876.869  -1
   1  20   0 -1227.3 1261.22   1
  -1 -20   0 -568.79 948.653   1
   1 -20   0 1595.21 1116.65   1
  -1  20   0 1491.03 1502.49   1
   1 -20   1 -513.96 828.514   1
  -1  20   1  177.77 1460.62   1
   1  20  -1 -1369.9 1470.09   1
  -1 -20  -1 -691.92 980.059   1
   1  20   1 -1203.4 1303.09   1
  -1 -20   1  674.48 1046.36   1
   1 -20  -1  296.16 1096.21   1
  -1  20  -1 2928.21 1492.52   1
   1 -20   2  758.22 900.298   1
  -1  20   2 -1053.8 1601.19   1
   1  20  -2  138.29 1268.69   1
  -1 -20  -2  286.89 985.044   1
   1  20   2 1654.04 1416.25   1
  -1 -20   2  247.66 1023.43   1
   1 -20  -2  142.37 1114.16   1
  -1  20  -2 1609.67 1306.58   1
   1 -20   3 -649.05 1026.92   1
  -1  20   3  682.45 1501.99   1
   1  20  -3  743.27 1213.86   1
  -1 -20  -3  186.54  999.50   1
   1  20   3 1784.15 1431.70   1
  -1 -20   3  863.41 1016.95   1
   1 -20  -3 1044.37 1087.74   1
  -1  20  -3 -967.10 1155.53   1
   1 -20   4 -902.79 1151.05   1
  -1  20   4  122.03 1582.25   1
   1  20  -4  442.17 1209.87   1
  -1 -20  -4  525.42 966.101   1
   1  20   4 1647.06 1445.66   1
  -1 -20   4 -1256.2 855.433   1
   1 -20  -4 -674.97 1144.57   1
  -1  20  -4   96.41 1101.69   1
   1 -20   5  858.42 1087.24   1
  -1  20   5 -831.01 1600.70   1
   1  20  -5 -865.40 1137.09   1
  -1 -20  -5 1026.42 1017.45   1
   1  20   5 1191.92 1520.44   1
  -1 -20   5  379.76 928.713   1
   1 -20  -5 -243.82 1044.37   1
  -1  20  -5  966.10 1304.09   1
   1 -20   6  740.78 1055.33   1
  -1  20   6 1786.14 1440.18   1
   1  20  -6  311.47 1180.46   1
  -1 -20  -6 1145.56 1129.61   1
   1  20   6 -1699.4 1415.25   1
  -1 -20   6 1567.30 952.641   1
   1 -20  -6  523.43 1113.66   1
  -1  20  -6 1717.84 1336.49   1
   1 -20   7 -552.34 1094.71   1
  -1  20   7  467.05 1532.40   1
   1  20  -7 -996.51 1199.90   1
  -1 -20  -7  698.90 1029.41   1
   1  20   7 -874.87 1440.68   1
  -1 -20   7 -405.03 912.262   1
   1 -20  -7  464.81 932.203   1
  -1  20  -7 1046.86 1294.12   1
   1 -20   8  855.93 1059.32   1
  -1  20   8 -1006.0 1614.16   1
   1  20  -8 2771.18 1275.67   1
  -1 -20  -8  254.04 978.563   1
   1  20   8 1566.30 1478.56   1
  -1 -20   8 1064.31 929.710   1
   1 -20  -8 -836.99 1012.96   1
  -1  20  -8  863.41 1152.54   1
   1 -20   9 2792.12 1161.02   1
  -1  20   9   82.90 1456.63   1
   1  20  -9  164.76 1190.93   1
  -1 -20  -9  557.33 1080.26   1
   1  20   9  751.25 1504.98   1
  -1 -20   9  455.08 860.916   1
   1 -20  -9  601.69 1127.12   1
  -1  20  -9   17.08 1263.21   1
   1 -20  10  119.49 1006.98   1
   1  20 -10 -476.62 1162.01   1
  -1 -20 -10  700.90 1097.71   1
   1  20  10 1034.40 1563.81   1
  -1 -20  10 -223.78 795.612   1
   1 -20 -10   14.20 1184.45   1
  -1  20 -10 -1211.9 1293.62   1
   1 -20  11 -645.06 1073.28   1
   1  20 -11  -68.64 1188.93   1
  -1 -20 -11 -1414.3 1119.14   1
   1  20  11 -801.10 1571.28   1
  -1 -20  11 1174.48 834.994   1
   1 -20 -11  364.56 1092.72   1
  -1  20 -11 1165.50 1218.84   1
   1 -20  12 1538.88 1005.48   1
   1  20 -12 1072.28 1329.01   1
  -1 -20 -12 -980.06 1127.12   1
   1  20  12  -16.27 1177.96   1
  -1 -20  12 -357.83 821.036   1
   1 -20 -12  978.06 962.113   1
  -1  20 -12 -890.83 1232.30   1
   1 -20  13 -234.85 1025.92   1
   1  20 -13 1400.80 1214.85   1
  -1 -20 -13 -947.16 1139.58   1
  -1 -20  13 -476.67 841.973   1
   1 -20 -13 -701.89 1048.85   1
  -1  20 -13 -740.28 1275.67   1
   1 -20  14  798.60 1011.96   1
  -1 -20  14  699.90 821.036   1
   1 -20 -14  279.36 1130.61   1
   1 -20  15  -11.56 1039.88   1
  -1 -20  15  245.36 810.069   1
   1  21   0 -612.66 1263.71   1
  -1 -21   0  879.36 922.731   1
   1 -21   0  921.24 1021.93   1
  -1  21   0   37.81 1393.32   1
   1 -21   1  772.18 947.656   1
  -1  21   1 1420.24 1478.56   1
   1  21  -1 2101.69 1469.59   1
  -1 -21  -1  442.27 923.229   1
   1  21   1  398.35 1313.06   1
  -1 -21   1  846.46 1036.39   1
   1 -21  -1 2483.05 1178.96   1
  -1  21  -1 1298.10 1302.09   1
   1 -21   2 -701.89 989.530   1
  -1  21   2 -317.40 1563.81   1
   1  21  -2  314.71 1344.47   1
  -1 -21  -2 1269.69 941.175   1
   1  21   2 1766.70 1419.24   1
  -1 -21   2  452.14 994.017   1
   1 -21  -2 -153.74 1051.34   1
  -1  21  -2  176.77 1094.22   1
   1 -21   3 -1335.5 996.011   1
  -1  21   3 1079.76 1494.02   1
   1  21  -3 -632.60 1278.66   1
  -1 -21  -3 -175.07 966.599   1
   1  21   3  470.29 1282.15   1
  -1 -21   3  768.69 912.761   1
   1 -21  -3   -4.35 1084.25   1
  -1  21  -3 -220.84 1238.78   1
   1 -21   4  268.49 916.250   1
   1  21  -4  197.01 1165.00   1
  -1 -21  -4  741.28 920.737   1
   1  21   4 1044.37 1392.32   1
  -1 -21   4  582.75 855.433   1
   1 -21  -4 -643.07  999.50   1
  -1  21  -4 1232.80 1246.76   1
   1 -21   5 -186.09 873.379   1
   1  21  -5 1643.07 1197.91   1
  -1 -21  -5 -473.68 979.560   1
   1  21   5 1736.29 1389.83   1
  -1 -21   5  -21.29 822.532   1
   1 -21  -5 1147.06 1059.32   1
  -1  21  -5 -713.36 1084.25   1
   1 -21   6  260.67 1011.96   1
   1  21  -6 1180.96 1176.97   1
  -1 -21  -6  867.40 980.557   1
   1  21   6 -996.01 1446.66   1
  -1 -21   6 -262.71 816.549   1
   1 -21  -6 -420.29 981.056   1
  -1  21  -6  366.10 1091.72   1
   1 -21   7   82.35 1030.41   1
   1  21  -7  393.47 1142.07   1
  -1 -21  -7  294.22 1006.48   1
   1  21   7  -13.13 1376.87   1
  -1 -21   7 -230.16 827.018   1
   1 -21  -7  315.20 990.527   1
  -1  21  -7  238.33 1210.87   1
   1 -21   8  520.44 952.641   1
   1  21  -8 -385.59 1147.56   1
  -1 -21  -8    9.12 1011.96   1
   1  21   8 1244.27 1292.12   1
  -1 -21   8  433.20 858.424   1
   1 -21  -8  421.24 973.578   1
  -1  21  -8  514.95 1261.22   1
   1 -21   9  962.61 1055.83   1
   1  21  -9  237.44 1162.01   1
  -1 -21  -9 -485.39 1004.49   1
   1  21   9  635.09 1426.72   1
  -1 -21   9   73.38 877.866   1
   1 -21  -9  747.26 978.065   1
   1 -21  10  139.78 1023.43   1
  -1 -21 -10 -1000.0 995.014   1
  -1 -21  10  816.05 862.412   1
   1 -21 -10   45.88 995.512   1
   1 -21  11 -599.70 960.119   1
  -1 -21 -11  205.63 1080.26   1
  -1 -21  11 -230.81 813.558   1
   1 -21 -11  734.30 959.620   1
   1 -21  12 1056.83 1116.15   1
  -1 -21  12 1360.92 897.806   1
  -1 -22   0  242.12 958.125   1
   1 -22   0 -266.80 942.671   1
   1 -22   1 -218.94 979.560   1
  -1 -22  -1  603.69 913.758   1
  -1 -22   1 -641.08 1021.93   1
   1 -22  -1 -156.63 1016.45   1
   1 -22   2  970.09 1040.38  -1
  -1 -22  -2  -99.05 869.890  -1
  -1 -22   2 -126.12 954.137  -1
   1 -22  -2   35.00 965.104  -1
   1 -22   3  178.07 851.445  -1
  -1 -22  -3 -985.04 837.487  -1
  -1 -22   3 -229.96 924.725  -1
   1 -22  -3  296.06 909.271  -1
   1 -22   4  192.02 919.241   1
  -1 -22  -4  616.65 902.292   1
  -1 -22   4  876.87 895.313   1
   1 -22  -4  254.59 990.527   1
   1 -22   5 -552.84 969.590   1
  -1 -22  -5 -131.90 901.794   1
  -1 -22   5 -199.25 863.409   1
   1 -22  -5   -5.46 915.253   1
   1 -22   6  342.72 962.611   1
  -1 -22  -6 1107.18 1019.94   1
  -1 -22   6  468.84 869.890   1
   1 -22  -6 -397.46 1001.99   1
   2   0   0 292074.  32084.   1
  -2   0   0 297707.  32692.   1
   2   0   1  75723. 8404.78   1
  -2   0   1  56780. 6321.03   1
   2   0   2 7377.86 1182.95   1
  -2   0   2 7936.18 1057.33   1
   2   0  -2 8923.22 1157.53   1
  -2   0  -2 4403.29 966.599   1
  -2   0   3  10259. 1336.99   1
   2   0  -3 7696.90 1088.23   1
  -2   0  -3  12218. 1742.27   1
   2   0   4 9092.71 1667.99   1
  -2   0   4 5458.62 976.569   1
   2   0  -4 7657.02 1157.53   1
  -2   0  -4 6480.55 1481.06   1
   2   0   5 193519.  21416.   1
  -2   0  -5 194965.  21580.   1
   2  -1   0 3862.41 864.406   1
  -2   1   0 2131.10 759.720   1
   2  -1   1  34860. 3997.50   1
   2   1  -1  38106. 4242.27   1
   2  -1  -1  37742. 4294.61   1
  -2   1  -1  35239. 4036.39   1
   2  -1   2  28400. 3328.51   1
   2   1  -2  30688. 3416.75   1
   2  -1  -2  25967. 2998.00   1
  -2   1  -2  25364. 2977.56   1
   2  -1   3 110468.  12268.  -1
  -2   1   3 105783.  11715.  -1
   2   1  -3  92173.  10145.  -1
   2  -1  -3  95613.  10608.  -1
  -2   1  -3 107378.  11929.  -1
   2  -1   4 229760.  25339.   1
  -2   1   4 249402.  27423.   1
   2  -1  -4 253788.  27911.   1
  -2   1  -4 208524.  23006.   1
   2  -1   5 113160.  12632.   1
  -2   1   5 142323.  15748.   1
   2  -1  -5 128415.  14232.   1
  -2   1  -5 117647.  13116.   1
   2  -1   6  50648. 5882.35   1
  -2   1  -6  41660. 4967.09   1
   2  -1   7 155434.  17333.   1
  -2   1  -7 152692.  17019.   1
   2  -1   8 222283.  24646.   1
  -2   1  -8 218744.  24262.   1
  -2   1  -9  50698. 6011.96   1
   2  -2   0  77816. 8703.88   1
  -2   2   0  92173.  10254.   1
   2  -2   1  68295. 7681.95   1
  -2   2   1  81755. 9117.64   1
   2  -2  -1  77268. 8634.09   1
  -2   2  -1  85743. 9571.28   1
   2  -2   2 178265.  19691.   1
  -2   2   2 166999.  18445.   1
   2  -2  -2 192173.  21201.   1
  -2   2  -2 185892.  20518.   1
   2  -2   3 163260.  18061.   1
  -2   2   3 159172.  17592.   1
   2  -2  -3 152393.  16854.   1
  -2   2  -3 165005.  18245.   1
   2  -2   4 140080.  15528.  -1
  -2   2   4 124028.  13744.  -1
   2  -2  -4 122283.  13559.  -1
  -2   2  -4 136740.  15174.  -1
   2  -2   5  45668. 5259.22   1
  -2   2   5  59422. 6759.71   1
  -2   2  -5  43823. 5089.73   1
   2  -2   6 152044.  16879.   1
  -2   2  -6 170837.  18928.   1
   2  -2   7 266251.  29427.   1
  -2   2  -7 268744.  29686.   1
   2  -2   8 136889.  15309.   1
  -2   2  -8 128614.  14397.   1
   2  -2   9 126371.  14187.   1
  -2   2  -9 151745.  16934.   1
   2  -2  10  72134. 8334.99   1
  -2   2 -10  62064. 7273.17   1
   2  -2  11  16989. 2520.93   1
  -2   2 -11  12572. 2350.94   1
   2  -2  12  90778.  10349.   1
  -2   2 -12  99352.  11286.   1
  -2   2 -13 1555.33 1434.20   1
   2  -3   0  13475. 1840.48   1
  -2   3   0  18749. 2359.92   1
   2  -3  -1 5014.95 1133.60   1
  -2   3  -1 2769.19 903.289   1
   2  -3   2 123529.  13729.   1
  -2   3   2 104835.  11710.   1
   2  -3  -2 112662.  12562.   1
  -2   3  -2 117049.  13026.   1
   2  -3   3  60668. 6884.34   1
  -2   3   3  62263. 7073.77   1
   2   3  -3  73180. 8065.79   1
  -2  -3   3  73579. 8100.69   1
   2  -3  -3  64257. 7313.05   1
   2  -3   4 207826.  22961.   1
  -2   3   4 221336.  24432.   1
   2   3  -4 197956.  21730.   1
  -2  -3   4 210917.  23156.   1
   2  -3  -4 178415.  19741.   1
  -2   3  -4 195463.  21620.   1
   2  -3   5  49392. 5672.98   1
  -2   3   5  46570. 5428.71   1
  -2  -3   5  43883. 4888.33   1
   2  -3  -5  42717. 5000.00   1
  -2   3  -5  39422. 4565.30   1
   2  -3   6  98903.  11057.  -1
  -2   3   6 117996.  13215.  -1
   2   3  -6 111914.  12363.  -1
   2  -3  -6 112462.  12607.  -1
  -2   3  -6 106630.  11924.  -1
   2  -3   7  50399. 5852.44   1
  -2   3  -7  48420. 5613.15   1
   2  -3   8 208125.  23056.   1
  -2   3  -8 175922.  19521.   1
   2  -3   9 108425.  12228.   1
  -2   3  -9  90279.  10204.   1
   2  -3  10  58624. 6879.35  -1
  -2   3 -10  79063. 9032.89  -1
   2  -3  11 138833.  15558.   1
  -2   3 -11 163509.  18230.   1
   2  -3  12  23006. 3192.42   1
  -2   3 -12  14237. 2387.83   1
   2  -3  13  10673. 2051.34   1
  -2   3 -13 6884.34 1961.11   1
   2  -3  14  16261. 2540.38   1
  -2   3 -14  13604. 2449.65   1
   2  -3  15  23564. 3120.14   1
  -2   3 -15  20224. 3026.92   1
   2  -3  16 2173.48 1245.26   1
  -2   3 -16 5019.94 1795.61   1
   2  -4   0  19073. 2454.14   1
  -2   4   0  20045. 2524.92   1
   2  -4   1  20100. 2572.28   1
  -2   4   1  17507. 2347.95   1
   2  -4  -1  17408. 2351.94   1
  -2   4  -1  13913. 1927.71   1
   2  -4   2  85693. 9626.11   1
  -2   4   2 109422.  12263.   1
   2   4  -2  85194. 9421.73   1
  -2  -4   2  89681. 9910.26   1
  -2   4  -2  91575.  10259.   1
   2  -4   3 186740.  20673.   1
  -2   4   3 177767.  19691.   1
   2   4  -3 200000.  21979.   1
  -2  -4   3 189930.  20882.   1
   2  -4  -3 203539.  22542.   1
  -2   4  -3 200797.  22208.   1
   2  -4   4 239681.  26456.   1
  -2   4   4 211166.  23350.   1
   2   4  -4 266052.  29202.   1
  -2  -4   4 210817.  23151.   1
   2  -4  -4 277467.  30618.   1
  -2   4  -4 258125.  28490.   1
   2  -4   5  55384. 6365.90   1
  -2   4   5  66899. 7627.11   1
   2   4  -5  56630. 6281.15   1
  -2  -4   5  52044. 5777.66   1
   2  -4  -5  69242. 7916.24   1
  -2   4  -5  55184. 6331.00   1
   2  -4   6 167398.  18574.   1
  -2   4   6 151994.  16929.   1
   2   4  -6 154187.  16969.   1
  -2  -4   6 154785.  17034.   1
   2  -4  -6 132153.  14771.   1
  -2   4  -6 171685.  19048.   1
   2  -4   7 121685.  13579.   1
  -2   4   7 115753.  13046.   1
   2   4  -7 138833.  15314.   1
  -2  -4   7 126869.  14013.   1
   2  -4  -7 115603.  13026.   1
  -2   4  -7 140379.  15638.   1
   2  -4   8 392024.  43165.   1
   2   4  -8 465852.  51147.   1
  -2  -4   8 487936.  53589.   1
  -2   4  -8 472881.  52044.   1
   2  -4   9 194167.  21535.   1
   2   4  -9 212163.  23410.   1
  -2   4  -9 238086.  26331.   1
   2  -4  10 114307.  12817.  -1
  -2   4 -10 123130.  13794.  -1
   2  -4  12  10877. 1926.72   1
  -2   4 -12 9047.85 1795.11   1
   2  -4  13  29556. 3752.74   1
  -2   4 -13  36261. 4467.09   1
   2  -4  14 8135.58 1705.88   1
  -2   4 -14 9097.70 1927.22   1
   2  -4  15 7328.01 1646.06   1
  -2   4 -15 5319.04 1646.06   1
   2  -4  16 3079.76 1413.26   1
  -2   4 -16 8030.90 1952.64   1
   2  -4  17 7073.77 1726.32  -1
  -2   4 -17 8145.55 2047.36  -1
   2  -4  18  13081. 2175.47   1
  -2   4 -18  11142. 2289.63   1
   2  -4  19 -276.97 1207.88  -1
  -2   4 -19   83.30 1598.20  -1
  -2   4 -20 6640.07 1891.82   1
   2  -5   1  17996. 2426.72   1
   2   5  -1  20414. 2544.36   1
  -2  -5   1  22064. 2675.47   1
   2  -5  -1  22438. 2848.95   1
  -2   5  -1  27826. 3384.84   1
   2  -5   2  53988. 6231.30   1
  -2   5   2  47308. 5563.30   1
   2   5  -2  44666. 5049.85   1
  -2  -5   2  53340. 5982.05   1
   2  -5  -2  45947. 5473.57   1
   2  -5   3  73629. 8344.96   1
  -2   5   3  83200. 9421.73   1
   2   5  -3  85992. 9536.38   1
  -2  -5   3  85045. 9436.68   1
   2  -5  -3  91027.  10304.   1
  -2   5  -3  93818.  10543.   1
   2  -5   4  45229. 5289.13   1
  -2   5   4  42582. 5039.88   1
  -2  -5   4  40354. 4527.41   1
   2  -5  -4  49751. 5822.53   1
  -2   5  -4  45384. 5289.13   1
   2  -5   5 241525.  26690.  -1
  -2   5   5 237188.  26246.  -1
   2   5  -5 260269.  28599.  -1
  -2  -5   5 249451.  27418.  -1
   2  -5  -5 231007.  25563.  -1
  -2   5  -5 245663.  27139.  -1
   2  -5   6  97208.  10947.   1
  -2   5   6 104885.  11864.   1
   2   5  -6  81156. 9002.98   1
  -2  -5   6  91575.  10145.   1
   2  -5  -6 105483.  11894.   1
  -2   5  -6  84247. 9526.41   1
   2  -5   7 322931.  35613.   1
  -2   5   7 367298.  40543.   1
   2   5  -7 311565.  34227.   1
  -2  -5   7 368544.  40493.   1
   2  -5  -7 340379.  37582.   1
  -2   5  -7 322931.  35613.   1
   2  -5   8 119242.  13335.   1
  -2   5   8 110568.  12532.   1
   2   5  -8 120638.  13355.   1
  -2  -5   8 104835.  11620.   1
   2  -5  -8 110219.  12458.   1
  -2   5  -8  87089. 9830.50   1
   2  -5   9 135394.  15100.   1
   2   5  -9 137587.  15229.   1
  -2  -5   9 166201.  18345.   1
  -2   5  -9 187587.  20842.   1
   2  -5  10  15937. 2240.78   1
   2   5 -10  22522. 2791.12   1
  -2  -5  10  15319. 1997.51   1
  -2   5 -10  18734. 2609.67   1
   2  -5  11 107926.  12094.  -1
  -2  -5  11  83549. 9396.80  -1
  -2   5 -11 102792.  11565.  -1
   2  -5  12  13824. 2027.91   1
   2   5 -12  11251. 1798.10   1
  -2  -5  12  11645. 1839.48   1
  -2   5 -12  11785. 1955.63   1
   2  -5  13  10832. 1787.64   1
   2   5 -13  19806. 2596.71   1
  -2   5 -13  13420. 2105.18   1
   2  -5  16  62213. 7208.37   1
  -2   5 -16  53539. 6326.02   1
   2  -5  17 6819.53 1630.61   1
  -2   5 -17 4466.60 1772.68   1
   2  -5  18  10130. 1943.67   1
  -2   5 -18  10518. 2104.19   1
   2  -5  19 4938.68 1400.80   1
  -2   5 -19 5653.04 1677.47   1
   2  -5  20 4345.96 1403.79   1
  -2   5 -20 5074.77 1785.64   1
   2  -5  21  917.25 1207.38   1
  -2   5 -21 1872.38 1657.53   1
   2  -5  22 4285.14 1406.78   1
  -2   5 -22 3762.71 1704.88   1
   2  -5  23 3752.74 1309.57   1
  -2   5 -23 1966.10 1856.43   1
  -2   5 -24 3459.62 1993.02   1
  -2  -6   0  28938. 3506.98   1
   2  -6   0  27597. 3488.03   1
   2  -6   1  13644. 2000.99   1
  -2   6   1  12652. 2034.39   1
   2   6  -1  12507. 1903.79   1
  -2  -6   1  17343. 2239.28   1
   2  -6  -1  12298. 1958.62   1
  -2   6  -1 7991.02 1603.69   1
   2  -6   2  24028. 3079.76  -1
  -2   6   2  27178. 3574.77  -1
   2   6  -2  27094. 3249.75  -1
  -2  -6   2  22009. 2700.89  -1
   2  -6  -2  23843. 3227.81  -1
  -2   6  -2  27373. 3447.16  -1
   2  -6   3  59820. 6869.39  -1
  -2   6   3  51745. 6111.66  -1
   2   6  -3  53639. 6071.78  -1
  -2  -6   3  57478. 6495.51  -1
   2  -6  -3  55733. 6565.30  -1
  -2   6  -3  59621. 6854.43  -1
   2  -6   4  68544. 7816.54   1
  -2   6   4  61416. 7163.50   1
   2   6  -4  71535. 7991.02   1
  -2  -6   4  82054. 9142.56   1
   2  -6  -4  78165. 8943.16   1
   2  -6   5  43764. 5144.56   1
  -2   6   5  35663. 4431.70   1
   2   6  -5  31969. 3707.87   1
   2  -6  -5  35304. 4344.96   1
  -2   6  -5  46640. 5443.66   1
   2  -6   6  61366. 7063.80   1
  -2   6   6  64806. 7587.23   1
   2   6  -6  59222. 6645.06   1
  -2  -6   6  49387. 5588.23   1
   2  -6  -6  58175. 6774.67   1
  -2   6  -6  51097. 5952.14   1
   2  -6   7 242173.  26775.   1
  -2   6   7 195463.  21775.   1
   2   6  -7 238983.  26311.   1
  -2  -6   7 250598.  27582.   1
   2  -6  -7 218444.  24237.   1
  -2   6  -7 268095.  29621.   1
   2  -6   8  22841. 2883.35   1
  -2   6   8  37981. 4837.48   1
   2   6  -8  28056. 3286.14   1
  -2  -6   8  25025. 2938.18   1
   2  -6  -8  30957. 4023.43   1
  -2   6  -8  25867. 3293.12   1
   2   6  -9 4569.79 1019.44   1
  -2  -6   9 5029.91 937.187   1
   2  -6  -9 8668.98 1822.03   1
   2  -6  10 3196.41 1179.46   1
   2   6 -10 1833.50 864.904   1
  -2  -6  10 3408.27 803.589   1
  -2   6 -10 4485.04 1465.60   1
   2  -6  11  18794. 2458.12   1
   2   6 -11  22144. 2708.37   1
  -2  -6  11  22278. 2700.40   1
  -2   6 -11  31969. 3913.26   1
   2  -6  12  18699. 2493.02   1
   2   6 -12  20862. 2604.18   1
  -2  -6  12  19591. 2498.50   1
  -2   6 -12  16211. 2335.49   1
   2  -6  13  17632. 2408.27   1
   2   6 -13  21391. 2661.01   1
  -2  -6  13  19940. 2536.89   1
  -2   6 -13  21844. 2909.27   1
   2   6 -14  14322. 1982.55  -1
  -2  -6  14  16650. 2258.22  -1
   2  -6  15  11002. 1833.50   1
   2   6 -15 7811.56 1455.63   1
  -2  -6  15 6585.24 1286.14   1
  -2   6 -15 4121.13 1478.06   1
   2  -6  16 6046.85 1524.92   1
   2   6 -16 2299.10 1138.08   1
  -2  -6  16 1220.34 946.659   1
  -2   6 -16 3642.57 1480.56   1
   2  -6  17  19696. 2759.72   1
  -2   6 -17  13320. 2450.15   1
   2  -6  18 7477.56 1695.91  -1
  -2   6 -18 5513.45 1923.23  -1
   2  -6  19 4990.02 1318.54   1
  -2   6 -19 4006.48 1842.97   1
   2  -6  20 4005.48 1219.84   1
  -2   6 -20 2291.12 1690.93   1
   2  -6  21 4656.03 1381.35   1
  -2   6 -21 7976.06 2149.55   1
   2  -6  22 5568.29 1559.32  -1
  -2   6 -22 8414.75 2341.97  -1
   2  -6  23 9685.93 1929.71   1
  -2   6 -23  10887. 2410.27   1
   2  -6  24  690.43 1348.45   1
  -2   6 -24  198.80 1895.31   1
   2  -6  25 1199.90 1187.44   1
  -2   6 -25 -739.78 1829.51   1
   2  -6  26 -186.79 1127.62   1
  -2   6 -26 -829.01 1693.92   1
  -2   6 -27 2491.02 1505.98  -1
  -2   6 -28   73.68 1485.04   1
   2   7   0  63858. 7372.87   1
  -2  -7   0  57079. 6545.36   1
   2  -7   0  78813. 8938.18   1
  -2   7   0  54636. 6360.91   1
   2  -7   1  36994. 4496.51  -1
   2   7  -1  40189. 4768.19  -1
  -2  -7   1  32996. 3985.54  -1
  -2   7  -1  30718. 3829.51  -1
   2  -7   2 196012.  21770.   1
  -2   7   2 215952.  23973.   1
   2   7  -2 242173.  26720.   1
  -2  -7   2 199651.  22059.   1
   2  -7  -2 225025.  24990.   1
  -2   7  -2 210269.  23315.   1
   2  -7   3 109422.  12288.   1
  -2   7   3  94566.  10768.   1
   2   7  -3  94467.  10568.   1
  -2  -7   3  97458.  10877.   1
   2  -7  -3  92472.  10548.   1
  -2   7  -3  87089. 9880.35   1
   2  -7   4  86939. 9830.50   1
  -2   7   4  93420.  10653.   1
   2   7  -4  75972. 8509.46   1
  -2  -7   4 107527.  11949.   1
   2  -7  -4  94217.  10718.   1
  -2   7  -4  97856.  11032.   1
   2  -7   5 189033.  20972.   1
  -2   7   5 204038.  22697.   1
   2   7  -5 196859.  21710.   1
  -2  -7   5 202492.  22328.   1
   2  -7  -5 163908.  18305.   1
  -2   7  -5 189581.  21022.   1
   2  -7   6  27642. 3441.17  -1
  -2   7   6  26047. 3556.83  -1
   2   7  -6  22627. 2739.78  -1
  -2  -7   6  25239. 3014.45  -1
   2  -7  -6  22233. 3070.78  -1
  -2   7  -6  23863. 3067.79  -1
   2  -7   7  88734.  10015.   1
  -2   7   7 103240.  11735.   1
   2   7  -7  93719.  10429.   1
  -2  -7   7 114207.  12667.   1
   2  -7  -7 105035.  11899.   1
  -2   7  -7 115354.  12926.   1
   2  -7   8  73529. 8359.91   1
  -2   7   8 100698.  11570.   1
   2   7  -8  91725.  10214.   1
  -2  -7   8  68943. 7731.80   1
   2  -7  -8  83848. 9651.04   1
  -2   7  -8  87089. 9845.45   1
   2  -7   9  62463. 7133.59   1
  -2   7   9  63809. 7691.92   1
   2   7  -9  79960. 8918.24   1
  -2  -7   9  68494. 7686.93   1
   2  -7  -9  76520. 8933.19   1
  -2   7  -9  75673. 8604.18   1
   2  -7  10 8529.40 1500.00   1
  -2  -7  10 7956.12 1252.24   1
  -2   7 -10 9232.29 1657.03   1
   2  -7  11 8065.79 1491.03   1
   2   7 -11 9900.29 1473.58   1
  -2  -7  11 9980.05 1421.23   1
  -2   7 -11 4356.92 1318.04   1
   2  -7  12  20857. 2745.26   1
  -2  -7  12  18006. 2252.74   1
  -2   7 -12  14681. 2285.14   1
   2   7 -13 1333.50 858.922   1
  -2  -7  13 1436.19 737.287   1
   2   7 -14 1200.90 882.851   1
  -2  -7  14 2066.80 912.262   1
  -2   7 -14 5827.51 1507.97   1
   2  -7  15  11157. 1823.53  -1
  -2  -7  15  15768. 2120.14  -1
  -2   7 -15  17074. 2489.03  -1
   2   7 -16 7128.61 1529.91   1
  -2  -7  16 4057.82 1199.90   1
  -2   7 -16 2867.40 1215.35   1
   2  -7  17  10528. 1754.24   1
   2   7 -17 8614.15 1672.98   1
  -2   7 -17  11525. 2066.80   1
   2  -7  18  876.87 1136.59   1
   2   7 -18 1573.78 1130.11   1
  -2  -7  18 1185.44 967.596   1
  -2   7 -18 3135.09 1429.21   1
   2  -7  19 6829.50 1525.92   1
   2   7 -19 3515.95 1365.90   1
  -2  -7  19 3406.78 1158.02   1
  -2   7 -19  10459. 2260.72   1
   2  -7  20 4901.79 1330.01   1
   2   7 -20 6580.25 1521.93   1
  -2  -7  20 5528.41 1196.91   1
  -2   7 -20 5403.78 1921.23   1
   2  -7  21 5687.93 1391.82   1
   2   7 -21 3630.11 1439.18   1
  -2   7 -21 3826.52 1802.09   1
   2  -7  22 2138.58 1266.70   1
  -2   7 -22 4132.60 1731.30   1
   2  -7  23 2451.64 1404.78   1
  -2   7 -23  934.20 1881.85   1
   2  -7  24  10872. 2026.92   1
  -2   7 -24  10648. 2227.32   1
   2  -7  25 2502.49 1377.37   1
  -2   7 -25 -128.12 1624.13   1
   2  -7  26 1078.76 1238.78   1
  -2   7 -26  -88.68 1608.67   1
   2  -7  27 -577.27 995.512   1
  -2   7 -27 -1571.3 1530.91   1
   2  -7  28 -812.56 1144.57  -1
  -2   7 -28 -108.37 1548.85  -1
   2  -7  29  206.18 1251.74   1
  -2   7 -29 -632.60 1475.07   1
   2  -7  30 -466.75 1133.10   1
   2   8   0 8200.39 1742.77   1
  -2  -8   0 3167.00 1230.81   1
   2  -8   0 4195.41 1192.42   1
  -2   8   0 4829.01 1348.95   1
   2  -8   1  71286. 8160.51   1
  -2   8   1  61117. 7123.62   1
   2   8  -1  60917. 7003.98   1
  -2  -8  -1  55085. 6415.75   1
   2   8   1  57378. 6724.82   1
  -2  -8   1  55583. 6390.82   1
   2  -8  -1  59322. 6884.34   1
   2  -8   2  46625. 5493.51   1
  -2   8   2  46775. 5648.05   1
   2   8  -2  42841. 5024.92   1
  -2  -8   2  41625. 4856.92   1
   2  -8  -2  47438. 5672.98   1
  -2   8  -2  47149. 5583.24   1
   2  -8   3  33480. 4090.23   1
  -2   8   3  47622. 5747.75   1
   2   8  -3  38574. 4530.90   1
  -2  -8   3  41495. 4832.50   1
   2  -8  -3  40827. 5004.98   1
  -2   8  -3  40259. 4819.04   1
   2   8  -4  27822. 3342.97   1
  -2  -8   4  30169. 3551.34   1
   2  -8  -4  27183. 3543.86   1
   2  -8   5  45050. 5259.22   1
   2   8  -5  42438. 4866.40   1
  -2  -8   5  37612. 4351.94   1
   2  -8  -5  39237. 4829.51   1
  -2   8  -5  43694. 5124.62   1
   2  -8   6  46610. 5418.74   1
  -2   8   6  48046. 5877.36   1
   2   8  -6  55135. 6246.26   1
  -2  -8   6  60917. 6874.37   1
   2  -8  -6  51844. 6141.57   1
  -2   8  -6  41735. 4914.75   1
   2  -8   7  52492. 6066.79   1
   2   8  -7  42762. 4880.85   1
  -2  -8   7  56431. 6385.84   1
   2  -8  -7  48285. 5822.53   1
  -2   8  -7  49796. 5787.63   1
   2  -8   8  53589. 6176.46   1
  -2   8   8  65952. 7841.47   1
   2   8  -8  63908. 7173.47   1
  -2  -8   8  63659. 7163.50   1
   2  -8  -8  61316. 7233.29   1
  -2   8  -8  57278. 6595.21   1
   2  -8   9 4206.38 1075.27   1
  -2   8   9 5782.65 2380.85   1
   2   8  -9 2784.14 881.854   1
  -2  -8   9 6754.73 1110.67   1
   2  -8  -9 4201.39 1993.02   1
  -2   8  -9 4558.32 1190.93   1
   2  -8  10  41750. 4933.20   1
  -2   8  10  35184. 4985.04   1
   2   8 -10  39506. 4532.40   1
  -2  -8  10  42787. 4911.76   1
   2  -8 -10  40648. 5324.02   1
  -2   8 -10  56381. 6535.39   1
   2  -8  11 6420.73 1298.10   1
   2   8 -11 2354.93 807.078   1
  -2   8 -11 1514.95 1137.59   1
   2  -8  12  17827. 2414.75   1
   2   8 -12  23918. 2873.38   1
  -2  -8  12  19776. 2464.11   1
  -2   8 -12  19227. 2660.52   1
   2  -8  13  24317. 3127.12  -1
  -2  -8  13  24576. 2953.14  -1
   2   8 -14 3504.98 991.524   1
  -2  -8  14 4188.43 908.274   1
   2   8 -15 3676.47 1027.92   1
  -2  -8  15 1738.28 831.505   1
   2  -8  16 5623.12 1247.26   1
   2   8 -16 7387.83 1467.10   1
  -2  -8  16 9591.22 1567.30   1
  -2   8 -16  11137. 1991.52   1
   2  -8  17 8913.25 1638.58   1
  -2  -8  17 9097.70 1553.84   1
  -2   8 -17 7148.55 1793.62   1
   2  -8  18 3623.13 1164.51   1
   2   8 -18 4048.35 1297.11   1
  -2  -8  18 2451.64  999.50   1
  -2   8 -18 4385.34 1563.81   1
   2  -8  19 4508.97 1320.54   1
   2   8 -19  900.80 1142.57   1
  -2  -8  19 7382.84 1390.33   1
  -2   8 -19 3903.29 1757.23   1
   2  -8  20 1433.20 1142.07   1
   2   8 -20 1821.53 1363.91   1
  -2  -8  20 3921.23 1245.26   1
  -2   8 -20 2677.46 1740.78   1
   2  -8  21  689.43 1119.64   1
   2   8 -21 -956.13 1457.13   1
  -2  -8  21  984.05 1115.65   1
  -2   8 -21 3183.45 1646.06   1
   2   8 -22 6056.82 1783.15   1
  -2  -8  22 5932.20 1388.33   1
  -2   8 -22 2811.06 1610.67   1
   2  -8  23 6939.18 1554.34  -1
   2   8 -23 6694.91 1982.55  -1
  -2  -8  23 2129.61 1158.02  -1
  -2   8 -23 1668.99 1616.15  -1
   2  -8  24 2461.11 1223.33   1
   2   8 -24 2306.58 1696.41   1
  -2   8 -24 2012.96 1522.93   1
   2  -8  25 2075.77 1226.82   1
   2   8 -25 2427.22 1440.68   1
  -2   8 -25 1437.19 1446.66   1
   2  -8  26 1235.29 1211.36   1
  -2   8 -26 -1115.7 1512.46   1
   2  -8  27 1159.52 1261.71  -1
  -2   8 -27 -511.96 1391.82  -1
   2  -8  28  519.44 1276.67   1
  -2   8 -28  621.63 1600.70   1
   2  -8  29 2621.63 1335.49   1
   2  -8  30  193.62 1335.99   1
   2   9   0  14736. 2251.74   1
  -2  -9   0  18156. 2501.49   1
   2  -9   0  22886. 2992.02   1
  -2   9   0  12767. 2098.20   1
   2  -9   1  32687. 4033.89   1
  -2   9   1  31660. 4039.88   1
   2   9  -1  25613. 3228.31   1
  -2  -9  -1  23465. 3132.60   1
   2   9   1  24093. 3350.94   1
  -2  -9   1  32752. 4009.97   1
   2  -9  -1  26919. 3515.45   1
  -2   9  -1  27836. 3572.78   1
   2  -9   2  830.01 923.229   1
  -2   9   2 3558.32 1586.24   1
   2   9  -2 4548.85 1283.15   1
  -2  -9  -2 5573.27 1622.13   1
   2   9   2  982.55 1587.74   1
  -2  -9   2 1819.04 1082.75   1
   2  -9  -2 2516.45 1312.56   1
  -2   9  -2 1799.60 1163.51   1
  -2   9   3  12418. 2252.74   1
   2   9  -3  13001. 1925.22   1
  -2  -9   3 7612.16 1421.73   1
   2  -9  -3  14467. 2343.97   1
   2  -9   4 6021.93 1295.61   1
  -2   9   4 4697.40 1730.31   1
   2   9  -4 4507.47 1190.43   1
  -2  -9   4 4697.40 1102.19   1
   2  -9  -4 3395.81 1432.20   1
  -2   9  -4 4766.20 1267.70   1
   2  -9   5  23828. 3018.44   1
  -2   9   5  32089. 4117.64   1
  -2  -9   5  20169. 2551.34   1
   2  -9  -5  25872. 3442.67   1
  -2   9  -5  22592. 2930.71   1
   2  -9   6 4653.04 1115.15   1
  -2   9   6 1106.68 1538.88   1
   2   9  -6 2803.59 941.674   1
  -2  -9   6 4937.18 985.044   1
   2  -9  -6 9077.76 1814.55   1
  -2   9  -6 3052.84 1140.08   1
   2  -9   7  28320. 3479.56   1
  -2   9   7  32846. 4328.01   1
   2  -9  -7  36286. 4508.47   1
  -2   9  -7  26510. 3301.59   1
   2  -9   8 4640.08 1155.53   1
  -2   9   8 1232.30 1853.94   1
  -2  -9   8 5019.94 982.551   1
   2  -9  -8 3636.09 1572.28   1
  -2   9  -8 2578.26 1115.65   1
   2  -9   9  47139. 5493.51   1
  -2   9   9  55334. 6934.19   1
   2   9  -9  48664. 5523.42   1
  -2  -9   9  40538. 4672.48   1
   2  -9  -9  38519. 5009.97   1
  -2   9  -9  46919. 5508.47   1
   2  -9  10 2845.46 1053.84   1
  -2   9  10 3947.65 2606.68   1
   2   9 -10 1817.55 751.744   1
  -2  -9  10 2172.98 789.630   1
   2  -9 -10 7332.99 2420.74   1
  -2   9 -10 1501.00 1147.06   1
   2  -9  11  30404. 3724.32  -1
   2   9 -11  22398. 2708.37  -1
  -2  -9  11  29666. 3512.46  -1
   2  -9 -11  18609. 3324.52  -1
   2   9 -12  11431. 1618.64   1
  -2  -9  12  15304. 1992.52   1
  -2   9 -12 8803.58 1695.41   1
   2  -9  13 5418.74 1233.80   1
   2   9 -13 7422.72 1237.79   1
  -2  -9  13 5413.75 1065.30   1
   2  -9  14 5468.59 1303.59   1
   2   9 -14 1336.99 872.880   1
  -2  -9  14 5782.65 1095.21   1
  -2   9 -14 3625.12 1403.79   1
   2  -9  15 3504.48 1121.14   1
   2   9 -15 4978.56 1200.40   1
  -2  -9  15 2386.84 900.797   1
  -2   9 -15 4320.04 1643.07   1
   2  -9  16 4298.10 1167.50   1
   2   9 -16  763.21 1112.16   1
  -2  -9  16 1883.85 844.964   1
  -2   9 -16 3549.35 1647.56   1
   2   9 -17  20130. 2711.86   1
  -2  -9  17  23913. 2958.12   1
   2  -9  18 2600.70 1229.81   1
   2   9 -18 7941.17 1643.07   1
  -2  -9  18 4849.45 1182.45   1
  -2   9 -18 3195.41 1925.72   1
   2  -9  19 3896.31 1301.10   1
   2   9 -19 -1018.9 1261.71   1
  -2  -9  19  870.89 980.557   1
  -2   9 -19 1877.37 1717.35   1
   2  -9  20 2134.59 1070.79   1
   2   9 -20 1553.34 1242.77   1
  -2  -9  20 5004.98 1167.00   1
  -2   9 -20  689.93 1500.50   1
   2  -9  21 2407.77 1193.42   1
   2   9 -21 4134.59 1582.25   1
  -2  -9  21 2365.40 1025.92   1
  -2   9 -21 2409.77 1458.12   1
   2  -9  22 1679.46 1106.68  -1
   2   9 -22 3440.67 1460.62  -1
  -2  -9  22 7886.33 1526.92  -1
  -2   9 -22 2053.34 1581.75  -1
   2  -9  23  12802. 2003.99   1
   2   9 -23  11416. 2192.42   1
  -2  -9  23  10354. 1835.49   1
  -2   9 -23 9925.21 2016.45   1
   2  -9  24 2685.94 1087.74   1
   2   9 -24 4351.94 1703.39   1
  -2  -9  24 2741.77 1197.91   1
  -2   9 -24 4968.59 1761.71   1
   2  -9  25  627.12 972.581   1
   2   9 -25 -984.05 1351.44   1
  -2  -9  25  204.04 969.092   1
  -2   9 -25 -1037.4 1464.11   1
   2  -9  26 -316.90 971.584   1
   2   9 -26  152.34 1289.13   1
  -2  -9  26  641.08 965.104   1
  -2   9 -26 -802.59 1463.11   1
   2  -9  27 1018.44 1060.32   1
   2   9 -27 2729.81 1373.38   1
  -2  -9  27  375.17 887.337   1
  -2   9 -27  941.18 1543.37   1
   2  -9  28 1368.39 1237.79   1
   2   9 -28 -305.58 1214.85   1
  -2   9 -28  640.58 1596.21   1
   2  -9  29 1793.62 1228.31   1
   2   9 -29  668.49 1146.56   1
   2  -9  30  386.39 1292.12   1
   2  10   0 3466.60 1475.57   1
  -2 -10   0 6241.27 1421.73   1
   2 -10   0 3617.64 1207.88   1
  -2  10   0 2818.04 1455.13   1
   2 -10   1  31062. 3872.38   1
  -2  10   1  28784. 3749.25   1
   2  10  -1  25434. 3212.86   1
  -2 -10  -1  26451. 3401.29   1
  -2 -10   1  31112. 3829.51   1
   2 -10  -1  26545. 3409.77   1
  -2  10  -1  31745. 4009.47   1
   2 -10   2  19217. 2611.16   1
  -2  10   2  19816. 2948.65   1
   2  10  -2  20643. 2708.87   1
  -2 -10  -2  25957. 3551.34   1
   2  10   2  15439. 2759.22   1
  -2 -10   2  19392. 2546.86   1
   2 -10  -2  17398. 2550.35   1
  -2  10  -2  16939. 2467.10   1
   2 -10   3 1011.46 988.533   1
  -2  10   3 5019.94 1764.21   1
   2  10  -3 4154.03 1277.17   1
  -2 -10  -3 2080.76 1545.86   1
  -2 -10   3 2533.90 1068.79   1
   2 -10  -3 4806.08 1523.93   1
  -2  10  -3  829.01 1215.85   1
   2 -10   4  10768. 1729.81   1
  -2  10   4  10538. 2207.38   1
   2  10  -4  10902. 1749.25   1
  -2 -10   4  12836. 1890.83   1
   2 -10  -4  11037. 2020.44   1
  -2  10  -4  11715. 1933.70   1
   2 -10   5 3481.05 1095.21   1
  -2  10   5 5433.69 1875.37   1
   2  10  -5 5558.32 1114.65   1
  -2 -10   5 9471.58 1460.12   1
   2 -10   6  24840. 3138.08   1
  -2  10   6  18081. 2830.01   1
   2  10  -6  23744. 2872.88   1
  -2 -10   6  22981. 2816.05   1
   2 -10  -6  19023. 2699.90   1
  -2  10  -6  19202. 2625.12   1
   2 -10   7  26939. 3328.51   1
  -2  10   7  41127. 5194.41   1
  -2 -10   7  36540. 4273.18   1
   2 -10  -7  30987. 3949.15   1
  -2  10  -7  31122. 3811.06   1
   2 -10   8  21062. 2733.30   1
  -2  10   8  22547. 3512.96   1
   2  10  -8  26191. 3105.18   1
  -2 -10   8  25528. 3069.79   1
   2 -10  -8  24317. 3379.86   1
  -2  10  -8  26725. 3324.52   1
   2 -10   9 7367.89 1428.21   1
   2  10  -9  10319. 1498.00   1
  -2 -10   9 5104.68 1026.92   1
  -2  10  -9 5558.32 1416.25   1
   2 -10  10  22567. 2884.84  -1
  -2  10  10  11790. 3345.96  -1
   2  10 -10  16535. 2103.19  -1
  -2 -10  10  17866. 2264.70  -1
   2 -10 -10  22722. 3623.13  -1
  -2  10 -10  13863. 2132.60  -1
   2 -10  11 4435.19 1121.63   1
  -2  10  11 1621.14 2842.97   1
   2  10 -11 2636.09 933.199   1
  -2 -10  11 5463.60 1037.89   1
   2 -10 -11 6006.97 2487.04   1
  -2  10 -11 6086.73 1386.84   1
   2 -10  12  10783. 1738.78   1
   2  10 -12 8090.72 1376.37   1
  -2 -10  12 9072.77 1368.39   1
   2 -10 -12  10224. 2597.70   1
  -2  10 -12  11221. 1960.12   1
   2 -10  13 3788.13 1131.11   1
   2  10 -13 4318.04 1101.20   1
  -2 -10  13 7023.92 1213.86   1
  -2  10 -13 1275.67 1392.82   1
   2 -10  14    3.77 921.734   1
   2  10 -14 1371.38 978.563   1
  -2 -10  14  847.96 730.807   1
  -2  10 -14 -138.93 1358.92   1
   2 -10  15 4189.43 1122.13   1
   2  10 -15  500.50 1041.87   1
  -2 -10  15 2535.39 924.725   1
  -2  10 -15  479.01 1419.24   1
   2 -10  16 3069.79 1199.40   1
   2  10 -16  944.17 1115.65   1
  -2 -10  16 2041.87 940.179   1
  -2  10 -16 1040.38 1746.26   1
   2 -10  17 8040.87 1593.22   1
   2  10 -17 4620.63 1512.46   1
  -2 -10  17 7836.48 1376.37   1
  -2  10 -17 4606.68 2090.23   1
   2 -10  18 3294.61 1287.14  -1
   2  10 -18 4146.06 1412.76  -1
  -2 -10  18 5329.01 1160.02  -1
  -2  10 -18 6724.82 2022.93  -1
   2 -10  19 5154.53 1286.14   1
   2  10 -19 2629.61 1287.64   1
  -2 -10  19 3138.58 971.584   1
  -2  10 -19 3108.67 1651.54   1
   2 -10  20 3909.27 1279.16   1
   2  10 -20 1027.42 1182.45   1
  -2 -10  20  554.34 788.633   1
   2 -10  21 3312.56 1134.60   1
   2  10 -21 2681.45 1328.01   1
  -2 -10  21 2196.41 950.647   1
  -2  10 -21 2294.61 1557.33   1
   2 -10  22  645.06 1024.43   1
   2  10 -22 1561.81 1405.78   1
  -2 -10  22  882.35 958.125   1
  -2  10 -22 1737.29 1447.16   1
   2 -10  23 1591.22 1168.99   1
   2  10 -23 3231.80 1371.88   1
  -2 -10  23 1543.87 1001.49   1
  -2  10 -23 -111.02 1326.02   1
   2 -10  24 1036.39 1030.41   1
   2  10 -24  883.35 1191.42   1
  -2 -10  24  525.92 964.107   1
  -2  10 -24  877.37 1441.67   1
   2 -10  25  730.31 1103.69   1
   2  10 -25  981.06 1246.26   1
  -2 -10  25 1813.06 1082.25   1
  -2  10 -25 1046.36 1417.75   1
   2 -10  26 -140.03 1141.08   1
   2  10 -26  669.99 1244.76   1
  -2 -10  26  659.02 959.122   1
  -2  10 -26 2321.53 1583.25   1
   2 -10  27 2989.53 1252.74   1
   2  10 -27  712.36 1259.22   1
  -2 -10  27 -104.29 978.563   1
  -2  10 -27 1944.66 1622.63   1
   2 -10  28 1488.03 1170.99  -1
   2  10 -28  273.78 1233.80  -1
  -2 -10  28 -533.40 949.650  -1
   2 -10  29 -229.71 1103.19   1
  -2 -10  29 1044.86 963.110   1
  -2 -11   0 3613.16 1339.98   1
   2 -11   0 1614.65 1119.14   1
  -2  11   0 1347.46 1490.03   1
   2 -11   1  21201. 2803.09   1
  -2  11   1  22772. 3413.76   1
  -2 -11  -1  27263. 3512.46   1
   2  11   1  16381. 2554.83   1
  -2 -11   1  22288. 2922.73   1
   2 -11  -1  25184. 3409.27   1
  -2  11  -1  28903. 3681.45   1
   2 -11   2  12438. 1952.14   1
  -2  11   2  17542. 2917.74   1
  -2 -11  -2  15404. 2427.22   1
   2  11   2 9322.02 2455.63   1
  -2 -11   2 9960.11 1768.69   1
   2 -11  -2  17109. 2634.09   1
  -2  11  -2  14412. 2264.70   1
   2 -11   3  17812. 2479.56   1
  -2  11   3  23524. 3503.98   1
   2  11  -3  24771. 3241.27   1
  -2 -11  -3  19073. 3115.65   1
   2  11   3  23908. 3848.95   1
  -2 -11   3  18923. 2600.70   1
   2 -11  -3  24676. 3366.40   1
  -2  11  -3  23395. 3163.51   1
   2 -11   4 2237.78 1038.88   1
   2  11  -4 1875.87 1295.61   1
  -2 -11  -4  782.65 1450.15   1
  -2 -11   4  684.45 1039.38   1
  -2  11  -4 2441.17 1246.76   1
   2 -11   5 7258.22 1377.86  -1
  -2  11   5 8718.83 2026.42  -1
   2  11  -5  10513. 1578.26  -1
   2 -11  -5 7721.83 1707.38  -1
  -2  11  -5  11336. 1889.33  -1
   2 -11   6  13250. 1999.00   1
  -2  11   6  16555. 2751.24   1
   2  11  -6  16491. 2134.10   1
  -2 -11   6  13265. 1827.52   1
  -2  11  -6  21849. 2932.70   1
  -2  11   7  50100. 6211.36   1
   2  11  -7  38360. 4482.05   1
  -2 -11   7  41914. 4865.40   1
   2 -11  -7  42208. 5154.53   1
  -2  11  -7  32308. 3981.55   1
   2 -11   8  20264. 2653.04   1
  -2  11   8  13509. 2786.14   1
  -2 -11   8  13185. 1818.04   1
   2 -11  -8  12627. 2348.45   1
  -2  11  -8  16785. 2407.28   1
   2 -11   9 5398.80 1215.35   1
  -2  11   9 4282.15 2526.92   1
  -2 -11   9 3705.88 946.659   1
   2 -11  -9 3638.08 1869.89   1
  -2  11  -9 3178.46 1203.89   1
   2 -11  10 5553.33 1279.16   1
  -2  11  10 3072.78 2670.49   1
   2  11 -10 7362.90 1310.57   1
  -2 -11  10  10533. 1529.91   1
   2 -11 -10 7721.83 2321.53   1
  -2  11 -10 9636.08 1798.10   1
   2 -11  11 9227.31 1530.91   1
  -2  11  11  14337. 3757.22   1
   2  11 -11  10917. 1660.02   1
  -2 -11  11  10259. 1498.50   1
   2 -11 -11 9411.76 2738.28   1
  -2  11 -11  11984. 2026.92   1
   2 -11  12 5348.95 1141.08  -1
  -2  11  12 8778.66 3667.99  -1
   2  11 -12 5842.47 1327.52  -1
  -2 -11  12 5603.19 1110.67  -1
   2 -11 -12 1302.09 2606.68  -1
  -2  11 -12 7946.15 1702.39  -1
   2 -11  13  32876. 3990.52   1
   2  11 -13  29601. 3631.10   1
  -2 -11  13  27577. 3343.96   1
  -2  11 -13  36720. 4561.81   1
   2 -11  14  687.94 934.695   1
   2  11 -14  620.64 1074.77   1
  -2 -11  14 1012.96 864.904   1
  -2  11 -14 2950.15 1583.75   1
   2 -11  15  11341. 1790.13   1
   2  11 -15  14526. 2107.67   1
  -2 -11  15 9351.94 1511.46   1
  -2  11 -15  15578. 2628.11   1
   2 -11  16 1855.93 1185.94   1
   2  11 -16 4867.89 1334.99   1
  -2 -11  16 1942.67 965.602   1
  -2  11 -16 4287.63 1813.06   1
   2 -11  17 3779.16 1309.07   1
   2  11 -17 3813.06 1350.95   1
  -2 -11  17 3573.78 1023.43   1
  -2  11 -17 2448.65 1765.70   1
   2 -11  18 4337.98 1197.41   1
   2  11 -18 4855.43 1357.43   1
  -2 -11  18 6640.07 1210.37   1
  -2  11 -18 3628.61 1704.39   1
   2 -11  19 4457.12 1247.26   1
   2  11 -19 2155.03 1224.33   1
  -2 -11  19 2472.08 898.803   1
  -2  11 -19 1716.85 1461.61   1
   2 -11  20 2988.53 1076.77   1
   2  11 -20   13.45 1227.82   1
  -2 -11  20  203.49 757.726   1
  -2  11 -20 1933.70 1557.33   1
   2 -11  21  171.98 1144.07   1
   2  11 -21 7078.76 1585.24   1
  -2 -11  21  853.94 812.063   1
  -2  11 -21 1300.10 1318.04   1
   2 -11  22 1939.68 1172.98   1
   2  11 -22 1791.12 1274.67   1
  -2 -11  22  730.81 919.241   1
  -2  11 -22  957.13 1410.77   1
   2 -11  23 2302.09 1128.11   1
   2  11 -23  234.55 1294.12   1
  -2 -11  23 1742.27 991.524   1
  -2  11 -23 1471.58 1448.65   1
   2 -11  24 2330.01 1184.45   1
   2  11 -24 1319.04 1229.31   1
  -2 -11  24 1485.04 911.265   1
  -2  11 -24 3354.93 1530.41   1
   2 -11  25 -494.91 1139.58   1
   2  11 -25 1759.22 1169.49   1
  -2 -11  25  317.40 907.277   1
  -2  11 -25 1860.42 1514.46   1
   2 -11  26 -654.54 1058.82   1
   2  11 -26 1095.71 1128.61   1
  -2 -11  26 -407.63 965.104   1
  -2  11 -26   79.51 1417.75   1
   2 -11  27 -104.69 1140.58   1
   2  11 -27 1035.39 1261.71   1
  -2 -11  27 1250.75 960.617   1
   2 -11  28  796.11 1093.72   1
  -2 -11  28  736.79 988.533   1
   2  12   0 2562.81 1505.48   1
  -2 -12   0 3803.09 1290.63   1
   2 -12   0 5737.78 1375.37   1
  -2  12   0 7253.23 1939.18   1
  -2  12   1 1708.87 1808.57   1
   2  12  -1 7607.17 1880.36   1
  -2 -12  -1 1162.51 1387.34   1
   2  12   1 2262.71 1857.92   1
   2 -12  -1 3843.96 1476.57   1
  -2  12  -1 8424.72 1807.58   1
   2 -12   2 2927.71 1182.45   1
  -2  12   2 4429.71 2078.26   1
   2  12  -2 4437.68 1648.05   1
   2  12   2 8265.20 2300.10   1
  -2 -12   2 6256.23 1479.06   1
   2 -12  -2 4159.52 1584.74   1
  -2  12  -2 2979.56 1423.73   1
   2 -12   3 1813.56 1043.37   1
  -2  12   3 3223.33 2050.35   1
   2  12  -3 6420.73 1794.61   1
  -2 -12  -3 6864.40 2146.06   1
   2  12   3 7572.28 2729.31   1
  -2 -12   3 1668.99 1188.93   1
   2 -12  -3 4440.17 1568.79   1
  -2  12  -3 2208.87 1162.51   1
   2 -12   4  13744. 2064.30  -1
  -2  12   4  10085. 2430.21  -1
   2  12  -4  10090. 1826.52  -1
  -2 -12  -4  12109. 2665.00  -1
   2  12   4 7153.53 2912.76  -1
  -2 -12   4  10922. 1854.93  -1
   2 -12  -4 6814.55 1796.61  -1
  -2  12  -4  16655. 2464.60  -1
   2 -12   5  16934. 2363.91  -1
   2  12  -5  23604. 3027.41  -1
  -2 -12   5  15997. 2187.93  -1
   2 -12  -5  20095. 2928.21  -1
  -2  12  -5  16077. 2386.34  -1
   2 -12   6 4956.62 1278.16   1
  -2  12   6 7228.31 2294.61   1
   2  12  -6 6236.28 1326.52   1
  -2 -12   6 4154.53 1129.11   1
   2 -12  -6 4092.72 1396.81   1
  -2  12  -6 6714.85 1570.79   1
  -2  12   7  21251. 3441.67   1
   2  12  -7  21735. 2759.22   1
  -2 -12   7  24292. 2974.07   1
   2 -12  -7  26680. 3591.22   1
  -2  12  -7  15439. 2385.84   1
   2 -12   8  11989. 1801.09   1
  -2  12   8 4728.31 2727.81   1
   2  12  -8 8678.96 1537.39   1
  -2 -12   8 7213.35 1283.65   1
   2 -12  -8 7472.57 1981.05   1
  -2  12  -8 7731.80 1727.81   1
   2 -12   9  11800. 1776.17   1
  -2  12   9  12193. 3151.54   1
   2  12  -9  16082. 2203.89   1
   2 -12  -9  20733. 3282.15   1
  -2  12  -9  18485. 2562.31   1
   2 -12  10  12333. 1873.38   1
  -2  12  10 5438.68 3057.32   1
   2  12 -10 9775.66 1644.07   1
  -2 -12  10  10523. 1606.68   1
   2 -12 -10  11834. 2658.02   1
  -2  12 -10  11221. 1964.60   1
   2 -12  11 9611.16 1642.07   1
  -2  12  11  11999. 3515.95   1
   2  12 -11  10130. 1620.64   1
  -2 -12  11 8494.51 1375.87   1
   2 -12 -11  18375. 3490.03   1
   2 -12  12 4276.17 1175.97   1
  -2  12  12  303.74 3106.18   1
   2  12 -12 5249.25 1292.12   1
  -2 -12  12 7148.55 1266.20   1
   2 -12 -12 7527.41 2962.11   1
  -2  12 -12  10563. 2055.83   1
   2 -12  13  11171. 1789.63   1
  -2  12  13 9870.38 3254.23   1
   2  12 -13  21585. 2867.40   1
  -2 -12  13  16401. 2190.93   1
   2 -12 -13  18165. 3778.16   1
  -2  12 -13  13704. 2379.36   1
   2 -12  14  12089. 1905.78   1
   2  12 -14 7557.32 1605.18   1
  -2 -12  14 9601.19 1499.00   1
  -2  12 -14 5024.92 1775.17   1
   2 -12  15  12338. 1986.04   1
   2  12 -15  17084. 2374.37   1
  -2 -12  15  11316. 1682.45   1
  -2  12 -15  14965. 2607.18   1
   2 -12  16 4884.84 1297.61   1
   2  12 -16 1246.26 1220.34   1
  -2 -12  16 1694.42 877.866   1
  -2  12 -16 1078.26 1800.10   1
   2 -12  17 2395.31 1054.34   1
   2  12 -17 3233.80 1215.85   1
  -2 -12  17 1688.93 812.063   1
  -2  12 -17 1849.95 1657.53   1
   2 -12  18 1329.01 955.632  -1
   2  12 -18  323.33 1000.50  -1
  -2 -12  18 4165.00 977.068  -1
  -2  12 -18 4780.15 1647.56  -1
   2 -12  19  448.25 1014.46   1
   2  12 -19  301.64 1136.09   1
  -2 -12  19  205.98 719.840   1
  -2  12 -19 -1263.2 1343.47   1
   2 -12  20  192.12 1077.77   1
   2  12 -20 -613.66 1189.43   1
  -2 -12  20 1330.01 847.457   1
  -2  12 -20 -643.57 1412.76   1
   2 -12  21  999.00 904.286   1
   2  12 -21 -853.94 1168.49   1
  -2 -12  21 2372.88  999.50   1
  -2  12 -21  305.18 1509.47   1
   2 -12  22  773.68 1100.70   1
   2  12 -22  594.72 1227.82   1
  -2 -12  22 3238.28 1054.34   1
  -2  12 -22 3660.51 1502.49   1
   2 -12  23 2249.25 1247.76   1
   2  12 -23 2445.66 1245.26   1
  -2 -12  23 2578.26 985.542   1
  -2  12 -23 1051.34 1270.69   1
   2 -12  24 -310.57 1074.77   1
   2  12 -24 1884.35 1196.41   1
  -2 -12  24 -419.29 884.845   1
  -2  12 -24 1784.64 1463.11   1
   2 -12  25  131.36 948.653   1
   2  12 -25   90.33 1112.66   1
  -2 -12  25 1413.26 964.605   1
  -2  12 -25  750.75 1446.16   1
   2 -12  26 1547.36 1178.96   1
   2  12 -26 -250.20 1104.19   1
  -2 -12  26  970.59 942.671   1
   2 -12  27 -408.37 1094.71   1
   2  12 -27 1099.70 1391.82   1
  -2 -12  27  -57.13 856.430   1
   2  13   0 5548.35 1747.76   1
  -2 -13   0  11012. 1932.20   1
   2 -13   0  10952. 2011.96   1
  -2  13   0  12493. 2493.02   1
   2 -13   1 6954.13 1484.54   1
  -2  13   1 5732.80 1882.35   1
   2  13  -1 6046.85 1850.45   1
  -2 -13  -1 6699.89 1650.55   1
   2  13   1 5408.77 2057.33   1
  -2 -13   1 8594.21 1651.05   1
   2 -13  -1 8055.82 1641.08   1
  -2  13  -1 8833.49 2019.44   1
   2 -13   2 1760.22 1228.31   1
  -2  13   2 2645.06 2059.82   1
   2  13  -2  180.86 1683.45   1
  -2 -13  -2 1977.07 1495.01   1
   2  13   2  771.19 1898.80   1
  -2 -13   2 1850.95 1319.54   1
   2 -13  -2  735.29 1445.16   1
  -2  13  -2 1224.82 1493.52   1
   2 -13   3 1245.26 1016.45   1
  -2  13   3 8025.91 2393.32   1
  -2 -13  -3 4295.11 1739.28   1
   2  13   3 2332.50 2416.25   1
  -2 -13   3 3535.89 1316.55   1
   2 -13  -3 7387.83 1940.68   1
  -2  13  -3 1579.26 1370.39   1
   2 -13   4 -366.10 964.107   1
  -2  13   4 1144.57 2085.74   1
   2  13  -4 3887.33 1630.61   1
  -2 -13  -4 9107.67 2643.57   1
   2  13   4  658.52 2816.05   1
   2 -13  -4 1362.41 1528.91   1
  -2  13  -4 -322.78 1353.44   1
   2 -13   5 6724.82 1346.46   1
  -2  13   5 9506.47 2357.92   1
   2  13  -5 6156.52 1700.40   1
  -2 -13  -5 3679.96 2134.59   1
   2  13   5 7991.02 2747.75   1
  -2 -13   5 5972.08 1317.05   1
   2 -13  -5 7268.19 1981.05   1
  -2  13  -5 7666.99 1664.01   1
   2 -13   6 6939.18 1378.36   1
  -2  13   6  18330. 3164.50   1
   2  13  -6 8494.51 1721.33   1
  -2 -13   6 6739.77 1385.34   1
   2 -13  -6 5468.59 1806.08   1
  -2  13  -6 7298.10 1743.27   1
   2 -13   7  20050. 2640.08   1
  -2  13   7  16067. 3000.00   1
   2  13  -7  16356. 2370.39   1
  -2 -13   7  15643. 2139.58   1
   2 -13  -7  13465. 2459.12   1
  -2  13  -7  12109. 2146.56   1
   2 -13   8 2055.33 990.029   1
  -2  13   8 2875.37 2508.97   1
   2  13  -8 2287.14 1191.92   1
  -2 -13   8 5329.01 1159.52   1
   2 -13  -8   46.54 1871.88   1
  -2  13  -8  363.76 1361.91   1
   2 -13   9  34202. 4131.60   1
  -2  13   9  38435. 5553.33   1
   2  13  -9  27009. 3365.90   1
  -2 -13   9  32782. 3904.28   1
   2 -13  -9  38385. 5109.67   1
  -2  13  -9  37592. 4643.07   1
  -2  13  10  13694. 3644.56   1
   2  13 -10  24516. 3090.72   1
  -2 -13  10  14761. 2025.92   1
   2 -13 -10  19576. 3384.84   1
  -2  13 -10  21336. 2972.58   1
   2 -13  11 9072.77 1580.76   1
  -2  13  11  13325. 4105.18   1
   2  13 -11  13873. 2019.94   1
  -2 -13  11  10962. 1622.13   1
   2 -13 -11  12268. 3046.36   1
  -2  13 -11  10927. 2046.36   1
   2 -13  12  -63.76 970.089   1
  -2  13  12  218.79 3810.07   1
   2  13 -12 1754.24 1022.93   1
  -2 -13  12 1310.07 805.582   1
   2 -13 -12 2478.56 2890.82   1
  -2  13 -12  902.79 1421.73   1
   2 -13  13 5677.96 1364.90   1
  -2  13  13 -2628.1 3825.52   1
   2  13 -13 7666.99 1489.53   1
  -2 -13  13 6031.90 1183.45   1
   2 -13 -13 4803.09 2992.02   1
  -2  13 -13 7861.41 1923.73   1
   2 -13  14  10254. 1766.20   1
   2  13 -14 4353.44 1464.11   1
  -2 -13  14 8404.78 1381.35   1
   2 -13 -14  12134. 3185.44   1
  -2  13 -14  10867. 2128.61   1
   2 -13  15  12388. 1927.71   1
   2  13 -15 7233.29 1574.28   1
  -2 -13  15  12991. 1817.05   1
  -2  13 -15  12458. 2347.95   1
   2 -13  16 4985.04 1197.41   1
   2  13 -16 5139.58 1481.55   1
  -2 -13  16 7662.01 1304.58   1
  -2  13 -16 8968.09 2001.49   1
   2 -13  17 1248.25 943.668   1
   2  13 -17 1702.39 1180.46   1
  -2 -13  17  485.39 759.720   1
  -2  13 -17   30.82 1483.05   1
   2 -13  18 1499.50 1034.89   1
   2  13 -18  968.59 1125.12   1
  -2 -13  18  397.96 727.816   1
  -2  13 -18 2455.63 1393.82   1
   2 -13  19 5259.22 1320.54   1
   2  13 -19 3168.99 1332.50   1
  -2 -13  19 4832.00 1132.10   1
  -2  13 -19 7597.20 1953.64   1
   2 -13  20 -571.29 1096.21   1
   2  13 -20 1624.13 1197.41   1
  -2 -13  20 -133.00 838.982   1
  -2  13 -20 -146.41 1348.95   1
   2 -13  21  179.56 920.737   1
   2  13 -21 2361.91 1258.22   1
  -2 -13  21  676.97 853.439   1
  -2  13 -21 -173.83 1388.33   1
   2 -13  22 -152.94 1056.83   1
   2  13 -22 1994.51 1287.64   1
  -2 -13  22  441.23 901.295   1
  -2  13 -22 1305.08 1506.98   1
   2 -13  23  443.92 1185.44   1
   2  13 -23  -17.23 1083.25   1
  -2 -13  23 -108.28 887.836   1
  -2  13 -23 1231.30 1464.60   1
   2 -13  24  839.48 1144.57   1
   2  13 -24 1028.91 1170.99   1
  -2 -13  24  212.56 896.809   1
  -2  13 -24  532.40 1514.46   1
   2 -13  25  227.67 1092.22   1
   2  13 -25 -506.48 1089.73   1
  -2 -13  25  441.97 893.319   1
   2 -13  26 -317.85 987.038  -1
  -2 -13  26 1063.31 874.376  -1
   2  14   0 2560.81 1809.07   1
  -2 -14   0 1426.22 1459.62   1
   2 -14   0 1969.59 1267.70   1
  -2  14   0 1776.17 1824.52   1
   2 -14   1 2575.27 1281.65   1
  -2  14   1 1259.22 1993.02   1
   2  14  -1  435.39 1713.86   1
  -2 -14  -1 3053.34 1652.04   1
   2  14   1 1510.97 1971.58   1
  -2 -14   1 3180.46 1501.49   1
   2 -14  -1 2363.91 1503.49   1
  -2  14  -1 2035.39 1698.90   1
   2 -14   2 8155.53 1604.19   1
  -2  14   2 4872.88 2232.80   1
   2  14  -2 6535.39 2018.94   1
  -2 -14  -2 1234.30 1662.01   1
   2  14   2 1961.61 2117.65   1
  -2 -14   2 3934.19 1507.97   1
   2 -14  -2 3333.99 1623.63   1
  -2  14  -2 3266.70 1650.55   1
   2 -14   3 8619.13 1659.52   1
  -2  14   3 7731.80 2588.23   1
  -2 -14  -3 4775.67 1768.69   1
   2  14   3  11142. 2880.85   1
  -2 -14   3 2671.98 1332.50   1
   2 -14  -3 6884.34 1775.17   1
  -2  14  -3 6724.82 1678.96   1
   2 -14   4 3380.36 1214.36   1
  -2  14   4 2996.51 2417.74   1
   2  14  -4 1986.54 1671.48   1
  -2 -14  -4  -55.48 1791.12   1
   2  14   4 2584.24 2952.64   1
  -2 -14   4 1145.06 1201.89   1
   2 -14  -4 3545.86 1747.26   1
  -2  14  -4 1733.80 1486.04   1
   2 -14   5  11874. 1934.69   1
  -2  14   5 5752.74 2394.31   1
   2  14  -5  14586. 2389.33   1
  -2 -14  -5  15160. 3309.07   1
   2  14   5 9471.58 3402.79   1
  -2 -14   5  10867. 1818.04   1
   2 -14  -5 7562.31 2023.43   1
  -2  14  -5 8808.57 1944.17   1
   2 -14   6 2525.92 1058.82   1
  -2  14   6  871.88 2196.91   1
   2  14  -6 2199.40 1259.22   1
  -2 -14  -6  442.62 2327.52   1
  -2 -14   6  517.95 946.659   1
   2 -14  -6  662.01 1557.33   1
  -2  14  -6 2588.23 1568.29   1
   2 -14   7 8125.62 1537.88   1
  -2  14   7 9491.52 3035.89   1
   2  14  -7  10882. 1901.79   1
  -2 -14   7 7731.80 1450.65   1
   2 -14  -7 8050.84 2083.75   1
  -2  14  -7 7781.65 1773.68   1
   2 -14   8  24287. 3102.69   1
  -2  14   8  23539. 4445.16   1
   2  14  -8  28465. 3543.86   1
  -2 -14   8  26949. 3286.64   1
   2 -14  -8  17846. 3160.52   1
  -2  14  -8  20409. 2964.10   1
   2 -14   9  24651. 3109.17   1
  -2  14   9  23265. 4625.12   1
   2  14  -9  23928. 3129.61   1
  -2 -14   9  21590. 2704.38   1
   2 -14  -9  23215. 3823.53   1
  -2  14  -9  23340. 3265.20   1
   2 -14  10 4396.31 1207.38   1
  -2  14  10 4846.46 3307.08   1
   2  14 -10 2997.01 1235.79   1
  -2 -14  10 3006.48 968.095   1
   2 -14 -10 2507.97 2351.94   1
  -2  14 -10 1543.37 1425.22   1
   2 -14  11 2915.25 1106.18   1
  -2  14  11 5692.92 3308.07   1
   2  14 -11 1517.94 1161.51   1
  -2 -14  11 1759.22 876.869   1
   2 -14 -11 1446.66 2167.99   1
  -2  14 -11 2425.22 1428.71   1
   2 -14  12 2732.30 1057.83   1
  -2  14  12 1169.99 3360.42   1
   2  14 -12 3971.08 1320.54   1
  -2 -14  12 3040.38 880.857   1
   2 -14 -12 1907.28 2257.23   1
  -2  14 -12 5997.00 1638.58   1
   2 -14  13  791.13 991.026   1
  -2  14  13  697.91 3485.04   1
   2  14 -13 2741.27 1113.16   1
  -2 -14  13 1710.37 788.633   1
   2 -14 -13 3664.50 2508.97   1
  -2  14 -13 2236.29 1444.66   1
   2 -14  14  570.29 1014.95   1
  -2  14  14 1271.19 3154.53   1
   2  14 -14 2195.41 1184.94   1
  -2 -14  14 3167.00 969.092   1
   2 -14 -14 4057.82 2276.17   1
  -2  14 -14 4161.01 1588.23   1
   2 -14  15 3570.78 1147.06   1
   2  14 -15 2877.36 1313.56   1
  -2 -14  15 2520.44 843.967   1
   2 -14 -15 -465.90 1892.32   1
  -2  14 -15 1298.10 1483.05   1
   2 -14  16  959.12 936.191  -1
   2  14 -16  332.30 1235.79  -1
  -2 -14  16 1224.82 771.684  -1
  -2  14 -16  954.14 1334.00  -1
   2 -14  17 1700.90 1048.85   1
   2  14 -17  968.59 1186.44   1
  -2 -14  17  738.28 834.994   1
  -2  14 -17  485.74 1403.29   1
   2 -14  18 1022.93 1060.82   1
   2  14 -18 -596.21 1199.90   1
  -2 -14  18  463.91 841.973   1
  -2  14 -18  -14.54 1391.32   1
   2 -14  19 1341.47 908.773   1
   2  14 -19 2713.86 1226.32   1
  -2 -14  19  585.24 825.523   1
  -2  14 -19  337.99 1481.06   1
   2 -14  20 2327.52 1126.12   1
   2  14 -20  737.79 1097.71   1
  -2 -14  20 1206.38 808.573   1
  -2  14 -20 -980.56 1353.94   1
   2 -14  21 2263.71 1142.57   1
   2  14 -21  238.53 1048.35   1
  -2 -14  21 1798.10 964.107   1
  -2  14 -21 1478.06 1397.31   1
   2 -14  22  160.97 1082.25   1
   2  14 -22 -219.99 1148.55   1
  -2 -14  22  122.78 918.244   1
  -2  14 -22  374.97 1297.11   1
   2 -14  23  667.50 1201.89   1
   2  14 -23 1459.12 1144.07   1
  -2 -14  23 1207.88 948.653   1
  -2  14 -23   79.96 1565.30   1
   2 -14  24 -664.01 1110.67   1
   2  14 -24 -524.43 1168.99   1
  -2 -14  24  510.47 912.262   1
   2 -14  25  201.69 1041.37   1
  -2 -14  25  307.03 868.892   1
   2  15   0 1164.01 2458.12   1
  -2 -15   0 1640.58 1670.99   1
   2 -15   0 -334.45 1163.51   1
  -2  15   0  307.83 1785.64   1
   2 -15   1 3025.42 1133.60  -1
  -2  15   1 8858.42 2278.66  -1
   2  15  -1 4305.58 2193.42  -1
  -2 -15  -1 7238.28 2015.45  -1
   2  15   1 7447.65 2736.79  -1
  -2 -15   1 3644.56 1465.60  -1
   2 -15  -1 6565.30 1724.82  -1
  -2  15  -1 2987.53 1751.24  -1
   2 -15   2 1330.01 1246.26  -1
  -2  15   2 9067.79 2277.17  -1
   2  15  -2 1912.26 1823.53  -1
  -2 -15  -2 3911.76 1969.09  -1
   2  15   2 4781.15 2612.66  -1
  -2 -15   2 5967.09 1589.73  -1
   2 -15  -2 4711.36 1564.31  -1
  -2  15  -2 2198.90 1667.99  -1
   2 -15   3 5294.11 1467.10   1
  -2  15   3 3829.01 2236.29   1
   2  15  -3 9287.13 2209.87   1
  -2 -15  -3  17338. 3025.42   1
   2  15   3 4071.28 2691.42   1
  -2 -15   3 4363.90 1376.37   1
   2 -15  -3 8738.78 1833.50   1
  -2  15  -3 5598.20 1885.34   1
   2 -15   4 4323.03 1277.67   1
  -2  15   4 9401.79 2654.04   1
   2  15  -4 9237.28 2009.47   1
  -2 -15  -4 1675.47 2053.84   1
   2  15   4 8005.97 3162.01   1
  -2 -15   4 4865.40 1321.04   1
   2 -15  -4 5289.13 1612.66   1
  -2  15  -4 5428.71 1789.13   1
   2 -15   5 3351.44 1126.12  -1
  -2  15   5 5069.79 2602.19  -1
   2  15  -5 5867.39 1667.50  -1
  -2 -15  -5 2022.43 2508.97  -1
   2  15   5 3227.81 3300.59  -1
  -2 -15   5 5882.35 1370.89  -1
   2 -15  -5 5563.30 1756.73  -1
  -2  15  -5 2801.09 1687.93  -1
   2 -15   6 2612.16 1056.33   1
  -2  15   6 6630.10 2860.42   1
   2  15  -6 2861.41 1431.20   1
  -2 -15  -6 4778.16 2637.58   1
   2  15   6 4128.11 3499.00   1
  -2 -15   6 2384.84 1163.01   1
   2 -15  -6 3208.37 1807.58   1
  -2  15  -6  461.61 1431.70   1
   2 -15   7 1660.02 1032.40   1
  -2  15   7  255.48 2332.00   1
   2  15  -7 4428.21 1533.90   1
  -2 -15  -7  682.95 2215.35   1
  -2 -15   7 6679.95 1456.63   1
   2 -15  -7 2686.44 1731.30   1
  -2  15  -7  732.80 1390.33   1
   2 -15   8 1932.20 1098.20   1
  -2  15   8 1105.18 2386.34   1
   2  15  -8 3953.14 1457.13   1
  -2 -15   8 2031.40 945.164   1
   2 -15  -8  831.01 1574.77   1
  -2  15  -8 2164.50 1658.02   1
   2 -15   9 9122.62 1655.53  -1
  -2  15   9 3756.73 2760.22  -1
   2  15  -9 4489.53 1412.26  -1
  -2 -15   9 5319.04 1153.04  -1
   2 -15  -9 6665.00 2041.87  -1
  -2  15  -9 2500.99 1439.68  -1
   2 -15  10 8349.94 1523.43   1
  -2  15  10 7961.11 2874.37   1
   2  15 -10 7961.11 1739.78   1
  -2 -15  10 8035.88 1367.40   1
   2 -15 -10 8644.06 2341.47   1
  -2  15 -10  10184. 2060.82   1
   2 -15  11 4106.18 1137.09   1
  -2  15  11 -522.43 2640.58   1
   2  15 -11 5363.90 1489.03   1
  -2 -15  11 5503.48 1160.52   1
   2 -15 -11 3079.26 1909.77   1
  -2  15 -11 6500.49 1648.55   1
   2 -15  12  369.99 927.716   1
  -2  15  12 3727.81 2746.76   1
   2  15 -12 3412.26 1304.09   1
  -2 -15  12 5184.44 1096.71   1
   2 -15 -12 4576.77 1932.70   1
  -2  15 -12  985.04 1226.32   1
   2 -15  13 1510.97 940.677   1
  -2  15  13 3652.04 2806.58   1
   2  15 -13  875.87 1134.60   1
  -2 -15  13 1148.55 773.180   1
   2 -15 -13    7.17 1892.82   1
  -2  15 -13  660.52 1303.09   1
   2 -15  14  10429. 1726.32   1
  -2  15  14 1523.93 2551.84   1
   2  15 -14 5179.46 1452.64   1
  -2 -15  14 8469.58 1418.74   1
  -2  15 -14 7278.16 1704.88   1
   2 -15  15 1338.98 1035.89   1
  -2  15  15 -2641.1 1945.66   1
   2  15 -15 2211.36 1265.20   1
  -2 -15  15 2491.52 937.187   1
   2 -15 -15 4242.27 1817.55   1
  -2  15 -15 3670.48 1424.72   1
   2 -15  16 3317.05 1163.01   1
   2  15 -16 1537.39 1277.17   1
  -2 -15  16 2341.47 919.241   1
   2 -15 -16  150.70 1103.19   1
  -2  15 -16 2516.45 1434.20   1
   2 -15  17  704.88 969.590   1
   2  15 -17 1166.00 1187.44   1
  -2 -15  17 1306.58 896.809   1
  -2  15 -17 1475.57 1352.44   1
   2 -15  18  459.22 1046.36   1
   2  15 -18 1898.30 1310.07   1
  -2 -15  18  556.33 863.907   1
  -2  15 -18  101.40 1234.79   1
   2 -15  19  441.77 954.635   1
   2  15 -19 -234.65 1175.47   1
  -2 -15  19  991.52 854.436   1
  -2  15 -19  411.07 1405.28   1
   2 -15  20  713.36 1046.36   1
   2  15 -20  193.27 1126.62   1
  -2 -15  20  358.13 863.907   1
  -2  15 -20 -290.18 1369.89   1
   2 -15  21 1160.52 956.629   1
   2  15 -21  -24.32 1067.30   1
  -2 -15  21 -489.88 851.445   1
  -2  15 -21  835.99 1389.83   1
   2 -15  22 1381.85 1093.22  -1
   2  15 -22 -161.96 1077.27  -1
  -2 -15  22  448.90 918.743  -1
   2 -15  23  594.22 1190.43   1
   2  15 -23 -301.00 1172.48   1
  -2 -15  23 1288.13 937.187   1
   2 -15  24  162.71 1110.17   1
  -2 -15  24 -360.57 874.376   1
   2  16   0  983.05 1831.01   1
  -2 -16   0 1830.01 1283.65   1
   2 -16   0 1152.54 1319.04   1
  -2  16   0 2704.88 1840.48   1
   2 -16   1  10184. 1943.67  -1
  -2  16   1  11461. 2574.27  -1
   2  16  -1 6779.65 2243.27  -1
  -2 -16  -1  11959. 2096.21  -1
   2  16   1 7183.44 2442.17  -1
  -2 -16   1  10319. 1874.37  -1
   2 -16  -1  12154. 2227.32  -1
  -2  16  -1  11874. 2505.98  -1
   2 -16   2  394.67 1247.26  -1
  -2  16   2  287.84 1754.73  -1
   2  16  -2  -52.24 1806.08  -1
  -2 -16  -2  898.30 1438.68  -1
   2  16   2 -221.73 2263.71  -1
  -2 -16   2  634.60 1285.64  -1
   2 -16  -2 1151.05 1359.42  -1
  -2  16  -2 2648.05 1875.87  -1
   2 -16   3   59.22 1212.86   1
  -2  16   3   66.95 2086.74   1
   2  16  -3 4793.12 2040.38   1
  -2 -16  -3  619.64 1754.24   1
   2  16   3 -374.63 2217.84   1
  -2 -16   3 2720.34 1301.59   1
   2 -16  -3  655.03 1350.95   1
  -2  16  -3 1648.05 1825.02   1
   2 -16   4 9391.81 1748.75   1
  -2  16   4  11196. 2783.65   1
   2  16  -4  11226. 2284.64   1
  -2 -16  -4  12268. 2437.68   1
   2  16   4 9277.16 2909.27   1
  -2 -16   4 7108.67 1551.84   1
   2 -16  -4  14586. 2309.07   1
  -2  16  -4  16062. 2757.72   1
   2 -16   5 3370.39 1096.21   1
  -2  16   5 4672.48 2326.02   1
   2  16  -5 4807.57 1775.17   1
  -2 -16  -5 5787.63 2422.23   1
   2  16   5  922.23 2887.83   1
  -2 -16   5 3265.20 1243.77   1
   2 -16  -5  446.76 1472.08   1
  -2  16  -5 6011.96 1780.16   1
   2 -16   6  591.72 920.737   1
  -2  16   6 1129.11 2261.71   1
   2  16  -6 2982.05 1771.18   1
  -2 -16  -6 -1180.0 2243.27   1
   2  16   6 3277.17 3167.49   1
  -2 -16   6 2840.48 1161.02   1
   2 -16  -6 2197.90 1549.35   1
  -2  16  -6 1713.86 1503.99   1
   2 -16   7 6131.60 1342.47   1
  -2  16   7 5563.30 2425.22   1
   2  16  -7 4398.80 1804.58   1
  -2 -16  -7 1061.81 2174.97   1
   2  16   7 2038.38 2559.82   1
  -2 -16   7 5483.54 1334.00   1
   2 -16  -7  11585. 2207.87   1
  -2  16  -7 6669.98 1808.57   1
   2 -16   8 6769.68 1413.76   1
  -2  16   8 2022.93 2372.38   1
   2  16  -8 5498.50 1701.39   1
  -2 -16   8 8110.66 1460.62   1
   2 -16  -8 6939.18 1764.70   1
  -2  16  -8 7981.05 1943.17   1
   2 -16   9 1829.01 997.008   1
  -2  16   9 -1844.5 2392.82   1
   2  16  -9  794.12 1377.86   1
  -2 -16   9 1127.62 828.015   1
   2 -16  -9 2506.48 1572.78   1
  -2  16  -9 1332.00 1516.95   1
   2 -16  10 1128.11 852.442   1
  -2  16  10 -1488.0 2220.34   1
   2  16 -10 1622.63 1250.25   1
  -2 -16  10  899.30 776.171   1
   2 -16 -10  383.15 1498.50   1
  -2  16 -10   68.54 1402.79   1
   2 -16  11 2776.67 1117.15   1
  -2  16  11 -311.22 2257.72   1
   2  16 -11 3150.05 1290.63   1
  -2 -16  11 1736.29 860.916   1
   2 -16 -11 -250.30 1520.44   1
  -2  16 -11 1076.27 1370.39   1
   2 -16  12 2413.26 1070.29   1
  -2  16  12 -549.35 1993.52   1
   2  16 -12 -100.90 1181.45   1
  -2 -16  12 2404.78 933.698   1
   2 -16 -12 -250.05 1421.73   1
  -2  16 -12 2434.20 1360.42   1
   2 -16  13 2471.58 1110.67   1
  -2  16  13   65.15 2136.09   1
   2  16 -13  753.24 1099.70   1
  -2 -16  13 6475.57 1292.12   1
   2 -16 -13 2523.93 1572.78   1
  -2  16 -13 1018.44 1263.21   1
   2 -16  14  326.57 986.539   1
  -2  16  14 -241.58 1933.20   1
   2  16 -14 1365.40 1118.14   1
  -2 -16  14 1888.83 949.650   1
   2 -16 -14 -1881.4 1471.58   1
  -2  16 -14  454.44 1223.83   1
   2 -16  15 3127.61 1243.77   1
  -2  16  15 -1268.7 1588.23   1
   2  16 -15 1077.27 1114.65   1
  -2 -16  15  936.69 906.779   1
   2 -16 -15 -277.42 1360.42   1
  -2  16 -15 -449.90 1231.80   1
   2 -16  16   51.94 1032.40   1
   2  16 -16 -1060.8 1033.40   1
  -2 -16  16 1106.68 892.322   1
   2 -16 -16  -81.21 1216.85   1
  -2  16 -16  532.40 1310.57   1
   2 -16  17 1235.29 1019.44  -1
   2  16 -17 -276.92 1140.08  -1
  -2 -16  17  510.97 824.526  -1
  -2  16 -17 1970.59 1380.36  -1
   2 -16  18  371.68 974.575   1
   2  16 -18  895.81 1069.29   1
  -2 -16  18 -379.26 798.603   1
  -2  16 -18 1099.20 1198.40   1
   2 -16  19   10.40 982.551   1
   2  16 -19 2117.15 1110.67   1
  -2 -16  19  350.10 821.036   1
  -2  16 -19 1028.91 1339.98   1
   2 -16  20  -54.09 1070.29   1
   2  16 -20  -26.04 1048.85   1
  -2 -16  20  204.59 824.526   1
  -2  16 -20 -576.27 1557.82   1
   2 -16  21  337.09 862.412   1
   2  16 -21 1750.25 1164.01   1
  -2 -16  21 1400.30 912.262   1
   2 -16  22  786.14 1047.86  -1
  -2 -16  22 1187.94 895.812  -1
   2  17   0 1844.46 2121.63  -1
  -2 -17   0 1925.22 1334.99  -1
   2 -17   0 1823.53 1222.33  -1
  -2  17   0 1844.46 1793.12  -1
   2 -17   1 1434.69 1168.99   1
  -2  17   1 2163.01 1847.95   1
   2  17  -1 3721.33 2037.39   1
  -2 -17  -1 1519.94 1353.44   1
   2  17   1 1623.63 1969.59   1
  -2 -17   1 4175.97 1497.01   1
   2 -17  -1 3122.13 1386.34   1
  -2  17  -1 2304.58 1694.91   1
   2 -17   2 1177.96 1172.98   1
  -2  17   2 1742.27 1991.02   1
   2  17  -2 1917.74 2110.67   1
  -2 -17  -2  506.98 1577.77   1
   2  17   2  -52.04 2222.33   1
  -2 -17   2 3424.22 1474.08   1
   2 -17  -2  585.74 1276.17   1
  -2  17  -2 1785.14 1583.75   1
   2 -17   3 6739.77 1538.88   1
  -2  17   3 4443.17 2236.79   1
   2  17  -3 2204.38 1927.22   1
  -2 -17  -3 5653.04 1817.05   1
   2  17   3 6620.13 2363.41   1
  -2 -17   3 6226.31 1598.20   1
   2 -17  -3 7502.48 1738.78   1
  -2  17  -3 5847.45 1828.51   1
   2 -17   4 -519.44 1027.92   1
  -2  17   4 -2391.8 2088.23   1
   2  17  -4 -1127.1 1663.01   1
  -2 -17  -4 -240.53 1446.66   1
   2  17   4  141.43 2065.30   1
  -2 -17   4 2040.38 1216.85   1
   2 -17  -4  -64.56 1255.23   1
  -2  17  -4 1660.52 1522.93   1
   2 -17   5  566.80 955.134   1
  -2  17   5  124.88 1983.55   1
   2  17  -5 2682.95 1691.92   1
  -2 -17  -5  324.43 1445.16   1
   2  17   5 -2023.4 2118.14   1
  -2 -17   5  649.05 991.026   1
   2 -17  -5  122.43 1300.10   1
  -2  17  -5  208.27 1365.90   1
   2 -17   6 1159.02 976.569   1
  -2  17   6  278.71 1911.26   1
   2  17  -6    5.78 1503.99   1
  -2 -17  -6  564.31 1919.24   1
   2  17   6  491.52 2342.47   1
  -2 -17   6 2710.86 1059.82   1
   2 -17  -6 -305.13 1305.08   1
  -2  17  -6  867.40 1451.15   1
   2 -17   7 -226.97 900.298   1
  -2  17   7 3376.87 2235.79   1
   2  17  -7 2907.28 1350.95   1
  -2 -17  -7 4432.70 2027.42   1
   2  17   7 -1446.2 2319.54   1
  -2 -17   7 -717.85 882.851   1
   2 -17  -7 -970.59 1323.03   1
  -2  17  -7  655.03 1422.73   1
   2 -17   8   17.42 836.490   1
  -2  17   8  591.23 1868.89   1
   2  17  -8 3798.60 1346.46   1
  -2 -17  -8  171.63 1811.56   1
  -2 -17   8  406.98 947.656   1
   2 -17  -8  886.84 1251.74   1
  -2  17  -8 2739.28 1471.09   1
   2 -17   9 1440.68 1016.95   1
  -2  17   9 2219.34 1976.57   1
   2  17  -9 5687.93 1505.48   1
  -2 -17   9 1497.51 912.262   1
   2 -17  -9  821.04 1177.96   1
  -2  17  -9  360.27 1222.83   1
   2 -17  10 1880.36 1019.44   1
  -2  17  10   16.27 1945.16   1
   2  17 -10 2359.42 1289.63   1
  -2 -17  10 1102.19 832.502   1
   2 -17 -10 1397.31 1402.29   1
  -2  17 -10 -642.57 1236.29   1
   2 -17  11   15.77 997.008   1
  -2  17  11  963.61 1817.55   1
   2  17 -11  669.49 1404.29   1
  -2 -17  11  413.56 852.442   1
   2 -17 -11 -641.57 1207.38   1
  -2  17 -11  974.58 1163.51   1
   2 -17  12 1781.15 1041.87   1
  -2  17  12 -200.20 1755.73   1
   2  17 -12 1830.51 1328.01   1
  -2 -17  12  372.38 866.400   1
   2 -17 -12 1724.82 1263.21   1
  -2  17 -12 1843.47 1273.68   1
   2 -17  13 2991.02 1068.79   1
  -2  17  13 2534.89 1782.65   1
   2  17 -13  522.93 1165.00   1
  -2 -17  13 -550.85 860.916   1
   2 -17 -13 -136.34 1070.29   1
  -2  17 -13  814.06 1255.23   1
   2 -17  14  190.78 993.020   1
  -2  17  14 1403.29 1700.90   1
   2  17 -14  912.26 1172.98   1
  -2 -17  14 1715.85 903.289   1
   2 -17 -14 -958.12 1196.91   1
  -2  17 -14 -919.24 1141.08   1
   2 -17  15 2171.48 1111.17   1
  -2  17  15  464.95 1413.76   1
   2  17 -15 1300.10 1099.20   1
  -2 -17  15  464.31 797.108   1
   2 -17 -15 -909.27 1245.76   1
  -2  17 -15  599.20 1166.50   1
   2 -17  16  866.40 892.821   1
  -2  17  16 -1347.0 1616.15   1
   2  17 -16 -856.93 946.161   1
  -2 -17  16  155.43 819.042   1
   2 -17 -16 2127.61 1283.15   1
  -2  17 -16 -1003.5 1252.74   1
   2 -17  17 -353.49 1011.96   1
   2  17 -17 -437.84 987.536   1
  -2 -17  17 -401.94 834.994   1
   2 -17 -17  330.01 1218.84   1
  -2  17 -17 1333.50 1116.65   1
   2 -17  18   97.41 922.232   1
   2  17 -18  476.17 1076.77   1
  -2 -17  18  278.61 815.054   1
  -2  17 -18  703.89 1410.27   1
   2 -17  19  -30.75 991.524   1
   2  17 -19 1517.45 1219.84   1
  -2 -17  19 1029.91 854.436   1
   2 -17  20  351.59 989.032   1
  -2 -17  20  432.15 811.565   1
   2 -17  21 -651.05 1067.30  -1
  -2 -17  21 -247.81 793.120  -1
   2  18   0 1273.68 1570.29   1
  -2 -18   0 -112.56 1059.32   1
   2 -18   0 1075.27 992.023   1
  -2  18   0  954.14 1708.87   1
   2 -18   1 4613.16 1142.07   1
  -2  18   1 1985.04 1746.76   1
   2  18  -1 1948.65 1593.22   1
  -2 -18  -1 4779.66 1322.03   1
   2  18   1 4744.26 1723.83   1
  -2 -18   1 2229.81 1140.08   1
   2 -18  -1 2150.55 1030.41   1
  -2  18  -1 4206.38 1696.41   1
   2 -18   2 -279.81 893.818   1
  -2  18   2  949.15 1710.87   1
   2  18  -2 1025.42 1586.24   1
  -2 -18  -2 1727.81 1142.07   1
   2  18   2  375.62 1534.40   1
  -2 -18   2 1596.71 1192.92   1
   2 -18  -2   43.06 1095.71   1
  -2  18  -2  694.91 1386.34   1
   2 -18   3 -211.71 949.152   1
  -2  18   3 1015.95 1727.32   1
   2  18  -3  994.02 1540.88   1
  -2 -18  -3  344.32 1141.57   1
   2  18   3  208.77 1614.65   1
  -2 -18   3 2289.63 1121.14   1
   2 -18  -3   37.15 1106.18   1
  -2  18  -3  661.02 1289.13   1
   2 -18   4  220.19 988.533   1
  -2  18   4 -518.44 1593.22   1
   2  18  -4  635.09 1372.38   1
  -2 -18  -4 -384.94 1171.48   1
   2  18   4   15.74 1602.69   1
  -2 -18   4  334.50 993.518   1
   2 -18  -4  386.34 1126.62   1
  -2  18  -4 -181.95 1093.72   1
   2 -18   5 1402.79 1061.32   1
  -2  18   5 -1297.6 1817.05   1
   2  18  -5  694.91 1421.23   1
  -2 -18  -5  941.18 1176.97   1
   2  18   5  293.27 1717.35   1
  -2 -18   5 1353.94 951.644   1
   2 -18  -5 -1550.3 1093.22   1
  -2  18  -5 1669.99 1318.54   1
   2 -18   6  903.29 1044.37   1
  -2  18   6 1670.99 1653.54   1
   2  18  -6  366.50 1242.77   1
  -2 -18  -6  179.41 1231.30   1
   2  18   6 1397.31 1926.22   1
  -2 -18   6 1850.45 924.725   1
   2 -18  -6  722.33 1152.04   1
  -2  18  -6  331.46 1248.75   1
   2 -18   7  386.09 1008.47   1
  -2  18   7  678.96 1706.88   1
   2  18  -7  407.43 1169.49   1
  -2 -18  -7  523.93 1396.31   1
   2  18   7 -1449.6 1820.54   1
  -2 -18   7 1591.72 873.379   1
   2 -18  -7 2396.31 1100.70   1
  -2  18  -7  799.60 1454.63   1
   2 -18   8 1375.37 1055.33   1
  -2  18   8  814.56 1673.98   1
   2  18  -8 1583.75 1218.34   1
  -2 -18  -8 -193.02 1349.95   1
   2  18   8 1511.46 1820.54   1
  -2 -18   8 1054.83 943.170   1
   2 -18  -8 -876.37 1056.83   1
  -2  18  -8 3026.42 1587.24   1
   2 -18   9 1593.22 1116.65   1
  -2  18   9 -413.91 1632.10   1
   2  18  -9  569.79 1179.46   1
  -2 -18  -9  415.65 1340.98   1
  -2 -18   9 1400.80 1008.47   1
   2 -18  -9  422.13 1106.68   1
  -2  18  -9 1470.09 1458.12   1
   2 -18  10 -458.32 1083.75  -1
  -2  18  10  881.36 1654.53  -1
   2  18 -10  925.72 1251.74  -1
  -2 -18  10    6.21 855.433  -1
   2 -18 -10  160.47 1112.16  -1
  -2  18 -10  864.90 1274.67  -1
   2 -18  11 2625.12 1228.81   1
  -2  18  11  261.57 1649.05   1
   2  18 -11 -102.29 1184.94   1
  -2 -18  11  851.94 868.394   1
   2 -18 -11 1958.62 1310.07   1
  -2  18 -11  -18.09 1339.98   1
   2 -18  12  727.82 972.581  -1
  -2  18  12  477.62 1532.40  -1
   2  18 -12  348.30 1264.21  -1
  -2 -18  12 2239.78 955.134  -1
   2 -18 -12 1033.90 1164.01  -1
  -2  18 -12 1305.58 1407.28  -1
   2 -18  13  896.81 982.053   1
  -2  18  13  281.56 1453.14   1
   2  18 -13 1801.09 1132.60   1
  -2 -18  13  211.96 903.289   1
   2 -18 -13  234.15 1094.71   1
  -2  18 -13  318.54 1203.39   1
   2 -18  14  890.83 1070.29   1
  -2  18  14  616.15 1621.63   1
   2  18 -14 1715.35 1034.89   1
  -2 -18  14  694.91 831.505   1
   2 -18 -14  193.12 1100.20   1
  -2  18 -14 1163.01 1248.25   1
   2 -18  15  674.97 899.301   1
   2  18 -15  869.89 1008.97   1
  -2 -18  15 1394.32 886.340   1
   2 -18 -15 -1281.2 1202.89   1
  -2  18 -15 1053.34 1306.58   1
   2 -18  16  881.36 1055.83   1
   2  18 -16 -598.20 995.014   1
  -2 -18  16  850.45 863.409   1
   2 -18 -16 -1133.6 1200.40   1
   2 -18  17  217.60 972.581   1
   2  18 -17 1181.45 1044.86   1
  -2 -18  17  712.86 863.907   1
   2 -18 -17   28.36 1131.11   1
   2 -18  18 2531.90 1135.59   1
  -2 -18  18  640.08 836.988   1
   2 -18 -18  201.50 1188.43   1
   2 -18  19 -714.85 919.740   1
  -2 -18  19 -423.58 804.585   1
   2  19   0 1251.24 1427.72   1
  -2 -19   0 -239.98 932.701   1
   2 -19   0 1512.46 1126.12   1
  -2  19   0  161.86 1476.57   1
   2 -19   1  245.36 1122.13   1
  -2  19   1 1402.79 1621.63   1
   2  19  -1  832.00 1308.07   1
  -2 -19  -1 1423.73 1028.91   1
   2  19   1  -97.71 1333.00   1
  -2 -19   1 1925.72 964.107   1
   2 -19  -1   38.26 1089.23   1
  -2  19  -1 -431.51 1458.62   1
   2 -19   2 1405.28 1186.94   1
  -2  19   2 1599.20 1635.09   1
   2  19  -2 -303.74 1314.06   1
  -2 -19  -2 -647.56 942.173   1
   2  19   2  -24.93 1381.35   1
  -2 -19   2 -471.73 902.791   1
   2 -19  -2 -501.99 1050.85   1
  -2  19  -2 1318.54 1398.30   1
   2 -19   3 -339.28 1071.29   1
  -2  19   3 -223.83 1523.93   1
   2  19  -3 1093.72 1284.64   1
  -2 -19  -3  137.04 969.092   1
   2  19   3   64.26 1405.78   1
  -2 -19   3 2108.17 1022.93   1
   2 -19  -3  784.65 1130.61   1
  -2  19  -3 2449.15 1531.40   1
   2 -19   4 -252.74 1171.98   1
  -2  19   4 -2543.9 1474.57   1
   2  19  -4  280.41 1271.19   1
  -2 -19  -4 -924.23 968.095   1
   2  19   4 1281.16 1397.31   1
  -2 -19   4 1832.00 1005.98   1
   2 -19  -4 -155.98 1102.69   1
  -2  19  -4  508.97 1449.15   1
   2 -19   5 1359.92 1094.71   1
  -2  19   5 -567.30 1471.58   1
   2  19  -5   62.56 1187.94   1
  -2 -19  -5 1706.38 1072.28   1
   2  19   5 -1413.8 1399.30   1
  -2 -19   5 -211.32 908.274   1
   2 -19  -5 1132.10 1072.78   1
  -2  19  -5 -966.60 1466.10   1
   2 -19   6 -492.37 1122.63   1
  -2  19   6 1429.71 1616.15   1
   2  19  -6  856.43 1191.42   1
  -2 -19  -6  238.48 1053.34   1
   2  19   6 1751.74 1454.14   1
  -2 -19   6    1.43 906.779   1
   2 -19  -6 -199.00 1143.07   1
  -2  19  -6  864.41 1408.77   1
   2 -19   7 -721.83 1080.26   1
  -2  19   7 -176.77 1571.78   1
   2  19  -7 -251.94 1117.15   1
  -2 -19  -7  -99.55 1034.89   1
   2  19   7 -834.99 1525.42   1
  -2 -19   7  762.21 1017.95   1
   2 -19  -7 1150.55 1061.81   1
  -2  19  -7 1134.10 1453.14   1
   2 -19   8   29.12 1038.88   1
  -2  19   8 -1096.2 1670.99   1
   2  19  -8  463.91 1196.91   1
  -2 -19  -8 -107.78 1127.12   1
   2  19   8 -930.21 1502.99   1
  -2 -19   8 1952.14 958.623   1
   2 -19  -8 1336.99 1114.16   1
  -2  19  -8 1334.00 1520.94   1
   2 -19   9 -891.33 1083.75   1
  -2  19   9  231.80 1596.21   1
   2  19  -9  149.40 1121.14   1
  -2 -19  -9  934.20 1265.70   1
   2  19   9 1361.91 1383.85   1
  -2 -19   9  761.22 878.862   1
   2 -19  -9 -785.14 919.740   1
  -2  19  -9  378.07 1386.34   1
   2 -19  10 -810.57 1040.38   1
  -2  19  10 1533.90 1697.90   1
   2  19 -10  478.17 1111.66   1
  -2 -19 -10 1434.20 1203.39   1
  -2 -19  10 -349.25 818.544   1
   2 -19 -10 -1019.4 1075.27   1
  -2  19 -10  663.01 1462.11   1
   2 -19  11  324.88 1048.35   1
  -2  19  11 -1999.5 1842.97   1
   2  19 -11  252.49 1087.74   1
  -2 -19  11  267.95 814.556   1
   2 -19 -11  327.27 1101.69   1
  -2  19 -11  488.18 1392.32   1
   2 -19  12 -335.29 1016.45   1
   2  19 -12   17.82 1069.29   1
  -2 -19  12 -353.74 743.768   1
   2 -19 -12 -408.03 1001.99   1
  -2  19 -12 -285.69 1314.56   1
   2 -19  13  605.68 1024.92  -1
   2  19 -13 -1097.7 998.005  -1
  -2 -19  13 -549.85 761.714  -1
   2 -19 -13 -292.42 1108.17  -1
   2 -19  14  938.68 1008.47  -1
   2  19 -14 1682.95 1026.92  -1
  -2 -19  14 -673.48 789.132  -1
   2 -19 -14 -569.29 928.713  -1
   2 -19  15  824.03 1025.42   1
   2  19 -15 1365.40 1181.95   1
  -2 -19  15  195.31 878.862   1
   2 -19 -15 -639.58 1033.90   1
   2 -19  16   58.72 1029.91   1
  -2 -19  16 1420.74 906.779   1
   2 -19 -16  522.43 1161.51   1
   2  20   0 1071.78 1295.11   1
  -2 -20   0  569.29 908.274   1
   2 -20   0  315.75 1078.26   1
  -2  20   0 -653.54 1267.70   1
   2 -20   1 -521.44 1091.23   1
  -2  20   1 1626.62 1455.63   1
   2  20  -1 -166.00 1256.23   1
  -2 -20  -1  885.34 987.536   1
   2  20   1  674.97 1370.39   1
  -2 -20   1  749.75 876.869   1
   2 -20  -1  -82.95 1083.25   1
  -2  20  -1 -248.75 1403.79   1
   2 -20   2 1670.99 957.626   1
  -2  20   2 1227.82 1586.24   1
   2  20  -2   85.99 1366.90   1
  -2 -20  -2  837.99 1041.87   1
   2  20   2  803.59 1415.75   1
  -2 -20   2 1267.20 967.098   1
   2 -20  -2 1242.27 1022.93   1
  -2  20  -2 -546.86 1395.31   1
   2 -20   3  571.78 1083.25   1
  -2  20   3 2447.16 1645.06   1
   2  20  -3 -677.97 1188.93   1
  -2 -20  -3 -1179.5  999.00   1
   2  20   3 -1477.1 1418.24   1
  -2 -20   3  941.67 894.815   1
   2 -20  -3 -264.71 1104.19   1
  -2  20  -3  287.84 1283.65   1
   2 -20   4  906.78 1116.15   1
  -2  20   4  935.19 1698.40   1
   2  20  -4 -251.30 1191.92   1
  -2 -20  -4  293.22 971.086   1
   2  20   4  178.86 1370.39   1
  -2 -20   4 -512.96 857.427   1
   2 -20  -4  300.55 1056.83   1
  -2  20  -4  -32.00 1208.87   1
   2 -20   5  -85.04 1044.86   1
  -2  20   5 1089.23 1598.70   1
   2  20  -5  221.54 1163.51   1
  -2 -20  -5  -21.69  999.50   1
   2  20   5 -515.45 1261.71   1
  -2 -20   5 1091.23 835.493   1
   2 -20  -5 -157.73 1142.57   1
  -2  20  -5  422.88 1396.81   1
   2 -20   6 -1147.1 1114.65   1
   2  20  -6  918.74 1116.65   1
  -2 -20  -6 1481.55 1011.46   1
   2  20   6  445.56 1364.90   1
  -2 -20   6 1405.78 818.544   1
   2 -20  -6  702.39 1027.92   1
  -2  20  -6 -202.99 1336.99   1
   2 -20   7   58.18 1043.37   1
   2  20  -7  125.32 1022.93   1
  -2 -20  -7  527.92 1001.99   1
   2  20   7 2318.04 1494.51   1
  -2 -20   7   28.08 776.171   1
   2 -20  -7 1940.18 1103.19   1
  -2  20  -7  287.19 1480.56   1
   2 -20   8  562.81 1036.39   1
   2  20  -8  454.34 957.128   1
  -2 -20  -8   72.13 1031.40   1
   2  20   8  -57.93 1354.93   1
  -2 -20   8  290.53 802.093   1
   2 -20  -8 -364.21 1020.44   1
   2 -20   9  245.71 1143.07   1
   2  20  -9 -1017.9 907.776   1
  -2 -20  -9 1240.28 1085.24   1
   2  20   9 1536.39 1369.89   1
  -2 -20   9  940.18 806.081   1
   2 -20  -9 1520.94 1067.30   1
   2 -20  10   43.30 989.032   1
   2  20 -10   30.28 1005.98   1
  -2 -20 -10 -215.40 1080.26   1
  -2 -20  10  145.86 769.192   1
   2 -20 -10   88.88 939.182   1
   2 -20  11   10.02 1003.99   1
   2  20 -11  154.79 1037.89   1
  -2 -20 -11 -790.63 1041.87   1
  -2 -20  11 -652.04 751.744   1
   2 -20 -11 -514.95 988.533   1
   2 -20  12 -226.77 993.518   1
  -2 -20  12   87.89 757.228   1
   2 -20 -12   53.64 986.041   1
   2 -20  13  571.78 1042.87  -1
  -2 -20  13 -401.35 752.741  -1
   2 -20 -13 1037.89 1073.78  -1
   2  21   0 1217.85 1158.52   1
  -2 -21   0 -338.78 761.714   1
   2 -21   0  268.05 1001.99   1
   2 -21   1  116.55 864.406   1
   2  21  -1 -1724.8 1337.98   1
  -2 -21  -1 -273.53 749.750   1
   2  21   1 -453.34 1183.95   1
  -2 -21   1  410.87 798.105   1
   2 -21  -1 -914.26 1064.31   1
   2 -21   2 -1051.3 947.158   1
   2  21  -2  116.35 1372.88   1
  -2 -21  -2  246.31 809.570   1
   2  21   2 2187.93 1288.63   1
  -2 -21   2   11.53 823.529   1
   2 -21  -2 -1149.6 902.292   1
   2 -21   3   -2.09 1056.33  -1
   2  21  -3  980.56 1371.38  -1
  -2 -21  -3 1249.25 894.815  -1
   2  21   3  440.58 1294.61  -1
  -2 -21   3  -69.54 817.547  -1
   2 -21  -3 -1462.1 1050.85  -1
   2 -21   4  884.35 934.196   1
   2  21  -4 -126.72 1130.11   1
  -2 -21  -4  259.52 885.343   1
   2  21   4 -1255.7 1271.19   1
  -2 -21   4 1702.39 880.857   1
   2 -21  -4 -1500.5 1020.44   1
   2 -21   5 -301.50 1013.46   1
   2  21  -5 -394.52 1080.76   1
  -2 -21  -5 -457.28 909.770   1
   2  21   5 -679.46 1243.77   1
  -2 -21   5   92.47 756.729   1
   2 -21  -5  646.56 960.119   1
   2 -21   6  179.51 1051.84   1
   2  21  -6  369.29 1058.32   1
  -2 -21  -6 -1256.7 861.415   1
   2  21   6 -734.79 1213.36   1
  -2 -21   6  112.21 748.255   1
   2 -21  -6 1470.59 1047.86   1
   2 -21   7  608.17 1081.75   1
  -2 -21  -7  427.62 892.322   1
  -2 -21   7  303.89 755.234   1
   2 -21  -7  -78.27 1096.71   1
   2 -21   8 -618.64 1024.92   1
  -2 -21  -8  507.48 924.725   1
  -2 -21   8  227.67 768.693   1
   2 -21  -8 -699.40 1029.91   1
   2 -21   9  -62.26 1022.43   1
  -2 -21  -9    5.88 1029.41   1
  -2 -21   9  863.41 808.075   1
  -3   0   1 3504.98 731.305   1
   3   0  -1 2979.06 721.834   1
  -3   0  -1 5777.66 1003.49   1
   3   0   2 134696.  14915.   1
  -3   0   2 135543.  14950.   1
   3   0  -2 107926.  11944.   1
  -3   0  -2 119691.  13265.   1
   3   0   3  47049. 5368.89   1
  -3   0   3  50349. 5653.04   1
   3   0  -3  56879. 6365.90   1
  -3   0  -3  45718. 5229.31   1
   3   0   4  26760. 3297.11   1
  -3   0   4  21361. 2575.27   1
   3   0   5  21535. 2820.54   1
   3   0  -5  15055. 1980.06   1
   3   0   6 374975.  41331.   1
  -3   0   6 399102.  43843.   1
   3   0  -6 351196.  38614.   1
  -3   0  -6 390977.  43096.   1
   3   0   7  10160. 2019.94   1
  -3   0  -7 6316.05 1813.56   1
  -3   0  -8 155384.  17333.   1
  -3  -1   0  27627. 3169.49   1
   3  -1   0  24821. 2940.18   1
  -3   1   0  19511. 2372.88   1
   3  -1   1  62313. 7013.95   1
  -3   1   1  42014. 4779.16   1
   3   1  -1  51396. 5727.81   1
  -3  -1  -1  47403. 5353.93   1
  -3  -1   1  52692. 5882.35   1
   3  -1  -1  49506. 5588.23   1
  -3   1  -1  52542. 5937.18   1
   3  -1   2  18709. 2290.13   1
  -3   1   2  21491. 2571.78   1
   3   1  -2  23280. 2669.99   1
  -3  -1  -2  28021. 3357.92   1
   3   1   2  18828. 2397.80   1
  -3  -1   2  26495. 3013.46   1
  -3   1  -2  25150. 3009.47   1
  -3   1   3 6091.72 1011.96  -1
  -3  -1  -3 6306.08 1375.87  -1
   3   1   3 8514.45 1567.80  -1
  -3  -1   3 7278.16 1004.98  -1
   3  -1  -3 9985.04 1438.18  -1
  -3   1  -3  10384. 1562.31  -1
   3  -1   4  43340. 5000.00  -1
  -3   1   4  34377. 4009.47  -1
  -3  -1  -4  32348. 3922.23  -1
  -3  -1   4  31934. 3623.63  -1
   3  -1  -4  36261. 4220.83  -1
  -3   1  -4  44043. 5089.73  -1
   3  -1   5 215354.  23824.   1
  -3   1   5 219441.  24182.   1
   3   1  -5 190678.  20977.   1
  -3  -1   5 203739.  22403.   1
   3  -1  -5 215703.  23794.   1
  -3   1  -5 193918.  21461.   1
   3  -1   6 4894.31 1494.02   1
  -3   1  -6 4970.08 1553.34   1
   3  -1   7  38061. 4583.74   1
  -3   1   7  48360. 5588.23   1
   3  -1  -7  41720. 4873.38   1
  -3   1  -7  42487. 5069.79   1
   3  -1   8  44491. 5304.08   1
  -3   1  -8  49576. 5837.48   1
   3  -1  10 6390.82 1732.30   1
  -3   1 -10 6395.81 1840.48   1
   3  -1  11  49486. 5892.32   1
  -3   1 -11  59073. 6979.06   1
  -3   1 -12  34212. 4451.14   1
   3   2   0  84496. 9386.83   1
  -3  -2   0  98056.  10872.   1
   3  -2   0  81206. 9082.74   1
  -3   2   0  83749. 9356.92   1
  -3   2   1  47313. 5383.84   1
   3   2  -1  45668. 5114.65   1
  -3  -2   1  45349. 5084.74   1
   3  -2  -1  55733. 6316.05   1
  -3   2  -1  55035. 6241.27   1
   3  -2   2  55085. 6246.26   1
  -3   2   2  64556. 7278.16   1
   3   2  -2  66750. 7377.86   1
  -3  -2   2  55184. 6091.72   1
   3  -2  -2  77168. 8659.01   1
  -3   2  -2  63958. 7228.31   1
   3  -2   3 5199.40 1164.51   1
  -3   2   3 4995.01 1148.05   1
   3  -2   4  59472. 6779.65   1
  -3   2   4  53190. 6096.70   1
   3  -2  -4  53589. 6136.58   1
  -3   2  -4  52692. 6071.78   1
   3  -2   5 146361.  16256.   1
  -3   2   5 176770.  19551.   1
   3   2  -5 175723.  19327.   1
   3  -2  -5 207677.  22956.   1
  -3   2  -5 178714.  19811.   1
   3  -2   6  43091. 5039.88   1
  -3   2   6  55085. 6306.08   1
   3  -2  -6  46575. 5383.84   1
  -3   2  -6  48978. 5692.92   1
   3  -2   8  36999. 4506.48   1
  -3   2   8  34801. 4260.71   1
   3  -2  -8  32308. 3935.69   1
  -3   2  -8  42448. 5064.80   1
   3  -2   9  13858. 2246.26   1
  -3   2  -9  14970. 2277.66   1
   3  -2  10  39297. 4754.73   1
  -3   2 -10  33794. 4156.03   1
   3  -2  11  11007. 2130.11   1
  -3   2 -11  11042. 2159.52   1
   3  -2  12 6251.24 1781.15   1
  -3   2 -12  13824. 2407.28   1
   3  -2  13 7278.16 1802.59   1
  -3   2 -13 6410.76 1901.29   1
   3  -2  14  13804. 2226.82   1
  -3   2 -14  14422. 2410.27   1
  -3   2 -15 8753.73 1988.53   1
   3  -3   1  25234. 3112.66   1
  -3   3   1  21810. 2744.26   1
   3  -3  -1  30823. 3687.93   1
   3  -3   2  28584. 3464.10  -1
  -3   3   2  30254. 3633.10  -1
   3  -3  -2  39900. 4648.55  -1
  -3   3  -2  38544. 4515.95  -1
   3  -3   3  38445. 4506.48   1
  -3   3   3  41760. 4898.30   1
   3  -3  -3  44531. 5174.47   1
  -3   3  -3  34237. 4059.32   1
   3  -3   4 153539.  17049.   1
  -3   3   4 137537.  15324.   1
   3  -3  -4 144965.  16122.   1
  -3   3  -4 141924.  15783.   1
   3  -3   5  50150. 5742.77   1
  -3   3   5  71236. 8085.73   1
   3  -3  -5  55085. 6370.88   1
  -3   3  -5  63011. 7208.37   1
   3  -3   6  31161. 3762.21   1
  -3   3   6  31137. 3833.50   1
   3  -3  -6  33096. 4007.97   1
  -3   3  -6  29865. 3660.51   1
   3  -3   7  49621. 5747.75  -1
  -3   3   7  47866. 5618.14  -1
   3  -3  -7  50349. 5832.50  -1
   3  -3   8  66052. 7552.34   1
  -3   3   8  74277. 8524.42   1
   3  -3  -8  69890. 8000.99   1
  -3   3  -8  67996. 7761.71   1
   3  -3   9  12876. 1951.64   1
   3  -3  -9 9152.53 1756.23   1
  -3   3  -9  13779. 2089.23   1
   3  -3  11 174626.  19447.   1
  -3   3 -11 169840.  18898.   1
   3  -3  12  38126. 4668.99   1
  -3   3 -12  36785. 4488.03   1
   3  -3  13 2917.74 1310.07   1
  -3   3 -13 6959.12 1644.07   1
   3  -3  15  27268. 3550.84   1
  -3   3 -15  24860. 3434.19   1
   3  -3  16  11580. 2048.35   1
  -3   3 -16  10479. 2183.95   1
   3  -3  17 7527.41 1667.50   1
  -3   3 -17 4767.19 1760.22   1
   3  -3  18 8988.03 1704.39   1
  -3   3 -18 7786.63 1890.33   1
  -3   3 -19 4047.85 1755.23   1
   3  -4   1  37782. 4470.08   1
  -3   4   1  37682. 4545.86   1
   3  -4  -1  34068. 4087.73   1
  -3   4  -1  29417. 3589.23   1
   3  -4   2  57876. 6625.12   1
  -3   4   2  52941. 6131.60   1
   3  -4  -2  50050. 5767.69   1
  -3   4  -2  74427. 8409.76   1
   3  -4   3  45563. 5299.10  -1
  -3   4   3  39825. 4769.19  -1
   3  -4  -3  46436. 5438.68  -1
  -3   4  -3  43081. 5029.91  -1
   3  -4   4  14207. 2012.46   1
  -3   4   4  13749. 2149.55   1
   3   4  -4  16246. 1850.95   1
  -3  -4   4  16959. 1909.27   1
   3  -4  -4  14013. 2125.12   1
   3  -4   5  20489. 2644.07   1
  -3   4   5  16326. 2365.40   1
   3   4  -5  21087. 2350.94   1
  -3  -4   5  19860. 2212.86   1
   3  -4  -5  14940. 2228.81   1
  -3   4  -5  22263. 2847.45   1
  -3   4   6  39023. 4715.85   1
   3   4  -6  31525. 3506.98   1
  -3  -4   6  32403. 3606.68   1
   3  -4  -6  32308. 3957.12   1
   3  -4   7  28365. 3503.49   1
  -3   4   7  18739. 2726.82   1
   3   4  -7  24143. 2744.76   1
   3  -4  -7  23759. 3038.88   1
  -3   4  -7  28395. 3527.41   1
  -3   4   8  25339. 3518.44   1
   3  -4  -8  24651. 3288.13   1
  -3   4  -8  19571. 2689.43   1
  -3   4   9 1589.23 1789.63   1
   3  -4  -9 1937.68 1630.11   1
  -3   4  -9 7128.61 1459.12   1
   3  -4  10 247208.  27343.   1
  -3   4 -10 286889.  31665.   1
   3  -4  11  81156. 9212.35   1
  -3   4 -11  87836. 9925.21   1
   3  -4  12 5902.29 1361.91   1
  -3   4 -12 3502.49 1297.61   1
   3  -4  13  85095. 9665.99   1
  -3   4 -13  73479. 8409.76   1
   3  -4  14  34611. 4213.36   1
  -3   4 -14  38350. 4619.14   1
   3  -4  15 7123.62 1660.52   1
  -3   4 -15 6365.90 1776.67   1
   3  -4  16 9556.32 1849.95   1
  -3   4 -16  10613. 2101.19   1
   3  -4  17 7577.26 1654.04   1
  -3   4 -17 3272.18 1501.00   1
   3  -4  18 8135.58 1752.24   1
  -3   4 -18  13569. 2367.89   1
   3  -4  19 2989.53 1406.28   1
  -3   4 -19 2787.14 1680.96   1
   3  -4  20 7482.55 1687.93   1
  -3   4 -20 5558.32 1898.30   1
   3  -4  21 4197.90 1543.37   1
  -3   4 -21    8.52 1727.81   1
  -3   4 -22 4319.04 2111.16   1
  -3   4 -23 2966.60 1829.01   1
   3  -5   0  72632. 8260.21   1
  -3   5   0  68245. 7781.65   1
  -3   5   1 1213.86 1108.67   1
   3  -5  -1 4224.32 1174.97   1
  -3   5  -1 4726.32 1256.73   1
   3  -5   2  11431. 1721.33   1
  -3   5   2  18659. 2559.32   1
   3  -5  -2  15513. 2116.65   1
  -3   5  -2  11226. 1797.11   1
   3  -5   3 4524.92 1141.57   1
  -3   5   3 4494.51 1501.49   1
  -3  -5   3 5209.37 861.415   1
   3  -5  -3 6051.84 1553.34   1
  -3   5  -3 5882.35 1285.14   1
  -3   5   4  17532. 2564.80   1
  -3  -5   4  14447. 1694.91   1
   3  -5  -4  16446. 2385.84   1
   3  -5   5  12034. 1806.08   1
  -3   5   5 7088.73 1793.12   1
   3   5  -5  11979. 1406.78   1
   3  -5  -5 8993.01 1845.46   1
   3  -5   6  15753. 2153.54   1
  -3   5   6  11251. 2046.86   1
   3   5  -6  12966. 1510.97   1
  -3  -5   6  15284. 1758.72   1
  -3   5  -6  15588. 2227.81   1
   3  -5   7  82253. 9292.11   1
  -3   5   7  91575.  10424.   1
   3   5  -7  86092. 9496.50   1
  -3  -5   7  83150. 9172.47   1
   3  -5  -7 103489.  11680.   1
  -3   5  -7  88036. 9935.18   1
   3  -5   8  43903. 5119.64   1
  -3   5   8  41505. 5109.67   1
   3   5  -8  48230. 5373.87   1
  -3  -5   8  43938. 4910.26   1
   3  -5  -8  44392. 5348.95   1
  -3   5  -8  38046. 4541.87   1
   3  -5   9  50399. 5867.39   1
   3   5  -9  37333. 4221.33   1
  -3  -5   9  46306. 5224.32   1
   3  -5  -9  56829. 6789.62   1
  -3   5  -9  50748. 5942.17   1
   3  -5  10  56580. 6535.39   1
   3   5 -10  57577. 6475.57   1
   3  -5 -10  50847. 6181.45   1
  -3   5 -10  54088. 6316.05   1
   3  -5  11  35309. 4235.79   1
   3   5 -11  39357. 4526.91   1
  -3   5 -11  32966. 4001.49   1
   3  -5  13  62612. 7188.43   1
  -3   5 -13  51645. 6026.91   1
   3  -5  14 4513.46 1231.30   1
  -3   5 -14 3587.73 1315.55   1
   3  -5  15 -189.38 1193.42  -1
  -3   5 -15 1209.87 1382.85  -1
   3  -5  16 7382.84 1737.29   1
  -3   5 -16 8085.73 1944.17   1
   3  -5  17  13549. 2180.96   1
  -3   5 -17  14880. 2511.96   1
   3  -5  18  16665. 2451.14   1
  -3   5 -18  11496. 2132.60   1
   3  -5  19 8449.64 1754.24   1
  -3   5 -19 5702.89 1889.33   1
   3  -5  20 4024.92 1495.51   1
  -3   5 -20 5887.33 1799.60   1
   3  -5  21 7477.56 1806.58   1
  -3   5 -21 8060.81 2107.67   1
   3  -5  22 1714.85 1380.86   1
  -3   5 -22 1944.17 1948.65   1
   3  -5  23 1440.68 1369.39   1
  -3   5 -23 1145.56 1696.41   1
   3  -5  24   78.56 1263.21   1
  -3   5 -24 2060.82 1864.41   1
   3  -5  25 1253.24 1168.49  -1
  -3   5 -25  166.25 1704.88  -1
  -3   5 -26 2143.57 1587.24   1
  -3   5 -27  532.90 1465.60   1
   3  -6   0  29920. 3676.47   1
  -3   6   0  25334. 3216.85   1
   3  -6   1  36391. 4355.43   1
   3  -6  -1  48559. 5663.01   1
  -3   6  -1  38988. 4661.01   1
   3  -6   2 6734.79 1394.32  -1
  -3   6  -2 6989.03 1422.23  -1
   3  -6   3  24691. 3068.79   1
  -3   6   3  26740. 3508.97   1
   3   6  -3  25349. 2980.56   1
  -3  -6   3  32677. 3761.21   1
   3  -6  -3  29821. 3758.22   1
  -3   6  -3  30005. 3639.58   1
   3  -6   4 3285.64 1037.89   1
  -3   6   4 3228.31 1479.06   1
   3   6  -4 3838.98 758.723   1
  -3  -6   4 2427.22 685.443   1
   3  -6  -4 2083.75 1264.21   1
  -3   6  -4 2413.76 1029.41   1
   3  -6   5  56231. 6455.63   1
  -3   6   5  74776. 8589.22   1
   3   6  -5  77218. 8544.36   1
  -3  -6   5  63609. 7068.79   1
   3  -6  -5  71635. 8225.32   1
  -3   6  -5  68395. 7781.65   1
   3  -6   6 6630.10 1304.09   1
  -3  -6   6 8095.70 1048.85   1
   3  -6  -6 8923.22 1756.73   1
  -3   6  -6 9875.36 1642.07   1
   3  -6   7  43485. 5089.73   1
  -3   6   7  48933. 5837.48   1
   3   6  -7  36899. 4134.59   1
  -3  -6   7  39272. 4398.30   1
   3  -6  -7  39546. 4802.59   1
  -3   6  -7  37124. 4404.28   1
   3  -6   8  33769. 4059.82   1
  -3   6   8  31092. 4070.78   1
   3   6  -8  25080. 2853.44   1
   3  -6  -8  19521. 2773.68   1
  -3   6  -8  25748. 3236.29   1
   3  -6   9  58774. 6764.70  -1
   3   6  -9  47009. 5279.16  -1
  -3  -6   9  52193. 5842.47  -1
  -3   6  -9  50000. 5837.48  -1
   3  -6  10  42487. 4990.02   1
  -3   6  10  35045. 4839.98   1
   3   6 -10  40578. 4612.16   1
  -3  -6  10  50100. 5618.14   1
   3  -6 -10  49761. 6216.34   1
  -3   6 -10  40538. 4852.94   1
   3  -6  11  20972. 2683.45   1
  -3  -6  11  13504. 1725.32   1
   3  -6 -11  17483. 3027.41   1
  -3   6 -11  13220. 2047.36   1
   3  -6  12  20000. 2609.17   1
   3   6 -12  16456. 2103.69   1
  -3  -6  12  14875. 1923.73   1
  -3   6 -12  14875. 2226.82   1
   3  -6  13  31401. 3789.13   1
   3   6 -13  30842. 3640.08   1
  -3  -6  13  40962. 4705.38   1
  -3   6 -13  29801. 3742.27   1
   3  -6  15 8330.00 1561.81   1
  -3   6 -15  13225. 2113.16   1
   3  -6  16 3716.35 1287.64   1
  -3   6 -16 5727.81 1474.57   1
   3  -6  17 2163.01 1346.46   1
  -3   6 -17 2279.16 1430.21   1
   3  -6  18 5742.77 1387.34   1
   3  -6  19 2558.82 1271.19   1
  -3   6 -19 -742.77 1392.32   1
   3  -6  20 1572.78 1264.21   1
  -3   6 -20 1211.86 1368.89   1
   3  -6  21  466.10 1195.41   1
  -3   6 -21 -967.10 1407.28   1
   3  -6  22 2468.59 1363.91   1
  -3   6 -22 6131.60 1834.49   1
   3  -6  23 1201.39 1348.95   1
  -3   6 -23 1641.08 1584.25   1
   3  -6  24 2358.42 1375.37   1
  -3   6 -24  858.42 1837.49   1
   3  -6  25 1956.13 1295.11   1
  -3   6 -25 -334.15 1610.17   1
   3  -6  26 3139.08 1271.19   1
  -3   6 -26  549.35 1646.06   1
   3  -6  27  846.96 1305.08   1
  -3   6 -27 -665.50 1630.61   1
   3  -6  28  294.82 1259.72   1
   3  -7   0  12159. 1870.89   1
  -3   7   0  11685. 1867.40   1
   3  -7   1 6949.15 1409.27   1
  -3   7   1 9621.13 1839.48   1
   3  -7  -1 7662.01 1573.28   1
   3  -7   2  42971. 5054.83   1
  -3   7   2  31585. 3980.06   1
  -3  -7   2  35508. 4167.49   1
   3  -7  -2  29860. 3740.77   1
   3  -7   3  27473. 3388.83  -1
  -3   7   3  19621. 2871.38  -1
  -3  -7   3  18480. 2295.61  -1
   3  -7  -3  18764. 2702.89  -1
  -3   7  -3  23370. 2943.67  -1
   3  -7   4 6266.19 1212.36   1
  -3   7   4 3949.65 1528.91   1
   3   7  -4 3157.03 910.268   1
  -3  -7   4 3301.59 854.436   1
   3  -7  -4 1916.25 1267.20   1
  -3   7  -4 3210.86 1022.43   1
   3  -7   5  702.39 849.949   1
  -3   7   5 1647.06 1472.08   1
   3   7  -5 1598.70 688.434   1
  -3  -7   5 3741.77 821.036   1
   3  -7  -5 1861.91 1332.00   1
  -3   7  -5 1038.38 922.232   1
   3  -7   6  39596. 4672.98   1
  -3   7   6  35304. 4392.82   1
   3   7  -6  42702. 4800.09   1
   3  -7  -6  32991. 4172.48   1
  -3   7   7  33509. 4233.79   1
   3   7  -7  41047. 4620.13   1
  -3  -7   7  32836. 3739.28   1
   3  -7  -7  47612. 5667.99   1
   3  -7   8 5124.62 1159.52   1
  -3   7   8 4546.36 1941.67   1
   3   7  -8 5583.24 929.710   1
  -3  -7   8 6749.74 992.023   1
   3  -7  -8 9680.95 1986.54   1
  -3   7  -8 3554.33 1146.06   1
   3  -7   9 4332.00 1093.22   1
  -3   7   9 3755.73 1964.60   1
   3   7  -9 6949.15 1048.85   1
  -3  -7   9 2745.26 665.503   1
   3  -7  -9 4949.15 1601.19   1
  -3   7  -9 3513.95 1221.33   1
   3  -7  10  12129. 1843.47   1
  -3   7  10  22203. 3645.56   1
   3   7 -10  16730. 2056.83   1
  -3  -7  10  13440. 1667.00   1
   3  -7 -10  14756. 2655.53   1
  -3   7 -10  10847. 1869.39   1
   3  -7  11  13724. 1956.13   1
  -3   7  11  15683. 3192.42   1
   3   7 -11  10563. 1473.08   1
   3  -7 -11  15214. 2839.48   1
   3  -7  12 8040.87 1413.26   1
  -3  -7  12  10852. 1431.20   1
   3  -7 -12  10150. 2247.26   1
  -3   7 -12 8105.68 1727.32   1
   3  -7  13 5478.56 1227.82   1
   3   7 -13 8898.30 1428.71   1
  -3  -7  13 7966.09 1292.62   1
  -3   7 -13  13604. 2235.79   1
   3  -7  14  17772. 2407.28   1
   3   7 -14  12208. 1821.04   1
  -3  -7  14 9985.04 1510.47   1
  -3   7 -14  14796. 2340.97   1
   3  -7  15 2764.70 1219.84   1
   3   7 -15 7587.23 1419.74   1
  -3  -7  15 2974.07 863.409   1
  -3   7 -15 5009.97 1543.87   1
   3  -7  16 5682.95 1357.43   1
   3   7 -16 8255.23 1444.17   1
  -3  -7  16 7417.74 1264.21   1
   3  -7  17 1537.88 1226.32   1
   3   7 -17 1887.83 1064.80   1
  -3  -7  17  645.56 784.147   1
  -3   7 -17 2899.80 1509.97   1
   3  -7  18 4586.74 1415.25   1
   3   7 -18 2855.43 1237.29   1
  -3   7 -18 2224.32 1599.20   1
   3  -7  19 1899.80 1222.33   1
  -3   7 -19 2320.54 1578.26   1
   3  -7  20 3278.66 1307.58   1
  -3   7 -20 8813.55 1971.08   1
   3  -7  21 5892.32 1454.14   1
  -3   7 -21 6620.13 1883.35   1
   3  -7  22 1832.50 1134.10   1
  -3   7 -22 2185.94 1610.17   1
   3  -7  23 3289.13 1186.94   1
  -3   7 -23 1782.15 1542.87   1
   3  -7  24 2967.10 1223.33   1
  -3   7 -24 3097.21 1627.62   1
   3  -7  25  561.81 1154.54   1
  -3   7 -25 1461.12 1529.41   1
   3  -7  26  405.53 1226.82   1
  -3   7 -26 -867.40 1623.63   1
   3  -7  27  177.27 1274.67  -1
  -3   7 -27 2170.98 1595.71  -1
   3  -7  28  332.15 1300.60  -1
   3  -7  29  460.22 1127.62   1
   3  -8   1 5338.98 1259.22   1
  -3   8   1 2085.24 1295.11   1
   3   8  -1 4819.54 1531.40   1
  -3  -8   1 4376.87 1272.18   1
   3  -8  -1 9551.34 1762.71   1
  -3   8  -1 6779.65 1408.77   1
   3  -8   2  17154. 2372.88   1
  -3   8   2  22343. 3108.17   1
   3   8  -2  20917. 2701.39   1
  -3  -8   2  19696. 2486.54   1
   3  -8  -2  26002. 3390.82   1
  -3   8  -2  25065. 3186.94   1
   3  -8   3  21261. 2779.66   1
   3   8  -3  26620. 3243.27   1
  -3  -8   3  24442. 2926.22   1
   3  -8   4 6216.34 1305.58   1
  -3   8   4 3285.14 1543.87   1
   3   8  -4 4995.01 1180.96   1
  -3  -8   4 5314.05 1092.72   1
   3  -8  -4 3186.94 1448.65   1
  -3   8  -4 4789.63 1238.28   1
   3  -8   5  34093. 4070.78   1
  -3   8   5  32787. 4216.35   1
   3   8  -5  27074. 3261.21   1
  -3  -8   5  25309. 3013.96   1
   3  -8  -5  27398. 3649.05   1
  -3   8  -5  34028. 4061.31   1
   3  -8   6  10374. 1619.64  -1
  -3   8   6 9765.69 1953.14  -1
   3   8  -6 8743.76 1235.29  -1
  -3  -8   6 6625.12 1061.81  -1
   3  -8  -6 7507.47 1778.66  -1
  -3   8  -6  10683. 1699.90  -1
   3   8  -7  21884. 2613.66  -1
  -3  -8   7  23255. 2721.83  -1
   3  -8  -7  24332. 3226.82  -1
   3  -8   8 8853.43 1442.17   1
  -3   8   8  10354. 2176.97   1
   3   8  -8 5962.11 969.092   1
  -3  -8   8  10897. 1419.74   1
   3  -8  -8 5398.80 1520.44   1
  -3   8  -8 5837.48 1313.56   1
  -3   8   9 9556.32 2260.72   1
   3   8  -9  12497. 1633.60   1
  -3  -8   9  10115. 1334.00   1
   3  -8  -9  11037. 2115.65   1
  -3   8  -9 9097.70 1604.19   1
   3  -8  10  14462. 2075.77  -1
  -3   8  10  15847. 3168.49  -1
   3   8 -10  15379. 1940.18  -1
  -3  -8  10  15025. 1863.41  -1
   3  -8 -10  14541. 2566.30  -1
  -3   8 -10  14153. 2186.44  -1
   3  -8  11 6091.72 1262.21   1
  -3   8  11 4234.79 2662.51   1
   3   8 -11 6754.73 1094.71   1
  -3  -8  11 7248.25 1076.77   1
   3  -8 -11  15105. 2937.68   1
  -3   8 -11 7028.91 1623.63   1
   3  -8  12 5663.01 1227.82   1
  -3   8  12 -725.32 2600.20   1
   3   8 -12 5014.95 1014.95   1
  -3  -8  12 5707.87 951.146   1
   3  -8 -12 4608.17 2254.73   1
  -3   8 -12 3663.01 1359.42   1
   3  -8  13 1583.75 1001.00   1
   3   8 -13 1649.05 870.388   1
  -3  -8  13 4040.87 808.573   1
  -3   8 -13 3432.70 1332.50   1
   3  -8  14  10633. 1784.64   1
   3   8 -14 7293.11 1337.98   1
  -3  -8  14 9950.14 1408.27   1
  -3   8 -14  14187. 2370.89   1
   3  -8  15 2378.86 1176.47   1
   3   8 -15 2201.39 1100.70   1
  -3  -8  15 2958.62 968.095   1
  -3   8 -15 1369.89 1447.16   1
   3  -8  16 4145.06 1190.43   1
   3   8 -16 6016.94 1388.33   1
  -3  -8  16 9631.10 1456.13   1
  -3   8 -16 9172.47 2026.92   1
   3  -8  17 2746.26 1326.52   1
   3   8 -17 7253.23 1468.59   1
  -3  -8  17 3108.17 957.128   1
  -3   8 -17 5603.19 1834.00   1
   3  -8  18 6196.40 1310.07   1
   3   8 -18 6236.28 1475.07   1
  -3  -8  18 4465.60 1120.64   1
  -3   8 -18 2491.02 1537.88   1
   3  -8  19 1615.15 1121.63   1
   3   8 -19 2691.42 1527.91   1
  -3  -8  19 2174.97 1019.94   1
  -3   8 -19 2692.92 1394.81   1
   3  -8  20 4935.19 1279.16   1
   3   8 -20 9322.02 1886.84   1
  -3   8 -20 3218.34 1542.87   1
   3  -8  21 2801.09 1180.96  -1
   3   8 -21 3199.90 1546.36  -1
  -3   8 -21 1272.18 1460.12  -1
   3  -8  22  452.89 1024.92  -1
   3   8 -22 1629.11 1384.35  -1
  -3   8 -22  647.06 1471.09  -1
   3  -8  23  608.17 1077.27   1
  -3   8 -23 4294.11 1717.84   1
   3  -8  24 2404.78 1180.96   1
  -3   8 -24 1835.99 1531.40   1
   3  -8  25 1329.01 1126.12   1
  -3   8 -25 2171.98 1532.40   1
   3  -8  26   48.24 1164.51  -1
  -3   8 -26  914.75 1551.34  -1
   3  -8  27  254.34 1178.46   1
   3  -8  28 2115.65 1388.33   1
   3  -8  29 1243.27 1296.11   1
   3  -9   0  25339. 3272.68   1
  -3   9   0  29746. 3711.36   1
   3  -9   1 4895.81 1401.29   1
  -3   9   1 2526.92 1251.74   1
   3   9  -1 6794.61 1853.44   1
  -3  -9   1 6355.93 1448.65   1
   3  -9  -1 3466.60 1237.29   1
  -3   9  -1 4106.68 1267.20   1
   3  -9   2 5019.94 1349.45   1
  -3   9   2 4952.14 1714.36   1
   3   9  -2 6974.07 1524.92   1
  -3  -9   2 7991.02 1451.64   1
   3  -9  -2 8888.33 1861.91   1
  -3   9  -2 7248.25 1541.87   1
   3  -9   3 5767.69 1216.35   1
  -3   9   3 8110.66 2003.99   1
   3   9  -3 3459.12 1122.63   1
  -3  -9   3 8160.51 1353.44   1
   3  -9  -3  12104. 2282.15   1
  -3   9  -3 8080.75 1537.39   1
  -3   9   4 2863.41 1837.49  -1
   3   9  -4 2515.45 1164.51  -1
  -3  -9   4 1090.73 909.770  -1
   3  -9  -4 1486.04 1397.81  -1
  -3   9  -4 4359.42 1256.23  -1
   3  -9   5 6405.78 1239.28   1
  -3   9   5 4839.98 1945.16   1
   3   9  -5 4019.94 1159.02   1
   3  -9  -5  12448. 2325.02   1
  -3   9  -5 3202.89 1164.01   1
   3  -9   6 9960.11 1544.86   1
  -3   9   6 5957.12 1724.33   1
   3   9  -6 9710.86 1408.27   1
  -3  -9   6 9461.61 1318.54   1
   3  -9  -6 8095.70 1972.58   1
  -3   9  -6 9406.77 1595.21   1
   3  -9   7  485.89 809.072  -1
  -3   9   7 2690.43 1534.89  -1
   3   9  -7 -106.98 711.365  -1
  -3  -9   7 1687.93 617.148  -1
   3  -9  -7 1425.72 1390.83  -1
  -3   9  -7 -126.67 989.032  -1
   3  -9   8 2406.78 937.686   1
  -3   9   8 5573.27 2002.99   1
   3   9  -8 2852.94 791.126   1
  -3  -9   8 1509.97 600.697   1
   3  -9  -8 7666.99 1763.71   1
  -3   9  -8 3633.10 1198.40   1
   3  -9   9 3315.55 1018.44   1
  -3   9   9 2426.72 2086.74   1
   3   9  -9 2395.81 751.245   1
  -3  -9   9 4382.85 842.472   1
   3  -9  -9 1897.31 1620.14   1
  -3   9  -9 2919.74 1192.42   1
   3  -9  10 3685.94 968.593   1
  -3   9  10 -471.78 2371.38   1
  -3  -9  10 3059.32 710.368   1
   3  -9 -10 3460.12 1797.11   1
  -3   9 -10 7342.96 1501.99   1
   3  -9  11 5304.08 1140.08   1
  -3   9  11 4814.55 2875.87   1
   3   9 -11 3547.85 945.662   1
  -3  -9  11 3194.41 769.192   1
   3  -9 -11 1888.83 2107.18   1
  -3   9 -11 4926.71 1322.53   1
   3  -9  12 2577.27 966.101   1
  -3   9  12 2884.84 3121.63   1
   3   9 -12 1715.85 794.615   1
  -3  -9  12 -170.49 604.685   1
   3  -9 -12 1352.94 2349.95   1
  -3   9 -12 1794.61 1368.39   1
   3  -9  13 1878.36 925.722   1
  -3   9  13 -808.57 2803.59   1
   3   9 -13 1404.78 861.415   1
  -3  -9  13  918.24 621.634   1
   3  -9 -13  675.47 2306.08   1
  -3   9 -13  684.45 1196.41   1
   3  -9  14 1277.17 1016.95   1
   3   9 -14 3125.62 1138.08   1
  -3   9 -14   93.42 1412.76   1
   3  -9  15 1866.90 1264.21   1
   3   9 -15  824.03 1095.21   1
  -3   9 -15  884.84 1718.34   1
   3  -9  16 4348.45 1413.76   1
   3   9 -16 7018.94 1513.46   1
  -3  -9  16 6021.93 1075.27   1
  -3   9 -16 7796.60 1965.10   1
   3   9 -17 1586.24 1232.30   1
  -3  -9  17  622.13 787.636   1
   3  -9  18 1211.36 1104.19   1
   3   9 -18 1063.31 1207.88   1
  -3  -9  18 3521.43 969.590   1
  -3   9 -18 2335.99 1355.43   1
   3  -9  19 8185.44 1494.51   1
   3   9 -19 4209.87 1393.82   1
  -3  -9  19 3035.89 936.689   1
  -3  -9  20 5862.41 1221.33   1
  -3   9 -20 8713.85 1846.96   1
   3  -9  21 2031.40 1086.74   1
   3   9 -21 2467.10 1332.00   1
  -3  -9  21 1689.93 1022.93   1
  -3   9 -21 -1634.1 1408.27   1
   3  -9  22 2611.66 1148.55   1
   3   9 -22  196.51 1233.30   1
  -3  -9  22 1646.06 923.229   1
  -3   9 -22 -663.01 1322.53   1
   3  -9  23  529.91 1022.93   1
   3   9 -23 3469.09 1330.51   1
  -3  -9  23  296.26 833.499   1
  -3   9 -23 1364.90 1434.69   1
   3  -9  24 1635.09 977.068   1
   3   9 -24  983.55 1072.78   1
  -3  -9  24 1271.68 842.472   1
  -3   9 -24 2043.37 1430.71   1
   3  -9  25  501.99 943.170   1
   3   9 -25  891.82 1078.76   1
  -3   9 -25  855.93 1540.88   1
   3  -9  26  -49.19 953.638   1
   3   9 -26 -194.37 1078.26   1
  -3   9 -26 1000.00 1589.73   1
   3  -9  27 2551.84 1191.42   1
   3  -9  28  105.78 1159.02   1
   3  10   0  479.31 1620.14   1
  -3 -10   0  135.99 1411.76   1
   3 -10   0 1756.23 1038.38   1
  -3  10   0 2270.69 1214.85   1
   3 -10   1 3902.79 1220.34   1
  -3  10   1 1349.95 1263.21   1
  -3 -10  -1 1007.48 1395.81   1
  -3 -10   1 2150.05 1145.56   1
   3 -10  -1 2219.84 1175.47   1
  -3  10  -1 1695.91 1187.44   1
   3 -10   2 5817.54 1342.97   1
  -3  10   2 8320.03 1982.05   1
   3  10  -2 8320.03 1668.99   1
  -3 -10   2 6031.90 1268.19   1
   3 -10  -2 9127.61 1941.67   1
  -3  10  -2  10100. 1822.03   1
   3 -10   3  26082. 3268.69   1
  -3  10   3  20947. 3118.64   1
   3  10  -3  31266. 3778.16   1
  -3 -10   3  30663. 3661.51   1
   3 -10  -3  20778. 3099.70   1
  -3  10  -3  24711. 3159.02   1
   3 -10   4  23739. 2994.51   1
  -3  10   4  25962. 3775.67   1
   3  10  -4  21854. 2893.82   1
  -3 -10   4  19477. 2542.37   1
   3 -10  -4  19646. 2915.25   1
  -3  10  -4  22483. 2924.72   1
   3 -10   5 7866.39 1451.15   1
  -3  10   5 2436.19 2149.55   1
   3  10  -5 4245.76 1206.38   1
  -3 -10   5 8883.34 1411.26   1
   3 -10  -5 3859.92 1682.45   1
  -3  10  -5 6186.43 1470.59   1
   3  10  -6 7801.59 1297.61   1
  -3 -10   6 6141.57 1117.65   1
   3 -10  -6 8619.13 2044.36   1
  -3  10  -6 3592.72 1270.19   1
   3 -10   7  16256. 2227.32  -1
  -3  10   7  19935. 3116.65  -1
  -3 -10   7  20234. 2427.22  -1
   3 -10  -7  24666. 3381.85  -1
  -3  10   8  15120. 2758.72  -1
   3  10  -8  13161. 1759.72  -1
  -3 -10   8  13245. 1717.84  -1
  -3  10  -8 7961.11 1486.04  -1
   3 -10   9  566.80 863.409   1
  -3  10   9  -64.76 2275.67   1
   3  10  -9 1269.69 795.114   1
   3 -10  -9 1480.06 1644.07   1
  -3  10  -9 1130.11 1091.23   1
   3 -10  10  14821. 2128.11   1
  -3  10  10 7776.66 2898.80   1
   3  10 -10 8938.18 1365.40   1
   3 -10 -10  11565. 2474.08   1
  -3  10 -10  11795. 1941.17   1
   3 -10  11 6520.43 1367.90   1
  -3  10  11 7213.35 3088.73   1
   3  10 -11 3125.62 958.125   1
  -3 -10  11 4143.07 871.883   1
   3 -10 -11  11436. 2658.02   1
  -3  10 -11 4355.93 1362.41   1
   3 -10  12 1332.00 1040.38   1
  -3  10  12 4215.85 3446.66   1
   3  10 -12 1255.73 1001.99   1
  -3 -10  12  267.05 616.151   1
   3 -10 -12 -1727.8 2490.53   1
  -3  10 -12 1693.42 1275.67   1
   3 -10  13 2583.25 1131.60   1
  -3  10  13 1820.54 3471.08   1
   3  10 -13 1732.80 911.764   1
  -3 -10  13 2559.32 812.561   1
   3 -10 -13 3147.55 2621.13   1
  -3  10 -13 3608.67 1515.45   1
   3 -10  14 3556.33 1241.27   1
   3  10 -14 3235.79 1080.26   1
  -3 -10  14 7502.48 1207.88   1
   3 -10 -14  11884. 3193.92   1
  -3  10 -14 4918.74 1601.69   1
   3 -10  15  24766. 3213.36   1
   3  10 -15  16007. 2295.61   1
  -3 -10  15  19646. 2462.61   1
  -3  10 -15  18066. 2788.13   1
   3 -10  16 2640.08 1117.65   1
   3  10 -16 6824.52 1418.74   1
  -3 -10  16 3833.50 876.869   1
  -3  10 -16 3021.43 1475.57   1
   3 -10  17 2182.45 1065.80  -1
   3  10 -17 3927.21 1252.74  -1
  -3 -10  17 5398.80 990.029  -1
  -3  10 -17 3768.69 1458.62  -1
   3 -10  18 2221.83 906.779   1
   3  10 -18 1007.48 1100.70   1
  -3 -10  18 2153.54 781.156   1
  -3  10 -18 3571.78 1589.23   1
   3 -10  19 6196.40 1299.10   1
   3  10 -19 4375.87 1306.58   1
  -3 -10  19 5892.32 1112.66   1
  -3  10 -19 4481.05 1526.92   1
   3 -10  20 2141.07 1058.82   1
   3  10 -20 1437.69 1179.46   1
  -3 -10  20 1055.33 873.379   1
  -3  10 -20 3663.51 1510.47   1
   3 -10  21 2095.71 1048.85   1
   3  10 -21 2032.40 1251.74   1
  -3 -10  21 1759.22 827.517   1
  -3  10 -21  633.10 1514.46   1
   3 -10  22 1948.65 1114.65  -1
   3  10 -22  557.83 1138.08  -1
  -3 -10  22 1707.87 856.430  -1
  -3  10 -22   92.37 1421.23  -1
   3 -10  23 1758.22 1148.05   1
   3  10 -23  552.84 1077.77   1
  -3 -10  23 2539.88 905.782   1
  -3  10 -23 1943.67 1387.34   1
   3 -10  24 2523.43 1230.81   1
   3  10 -24 1377.86 1063.31   1
  -3 -10  24  219.84 945.164   1
  -3  10 -24 2353.94 1378.36   1
   3 -10  25  630.61 1076.27  -1
   3  10 -25  931.21 1169.49  -1
  -3 -10  25 -431.90 913.758  -1
  -3  10 -25 -331.21 1524.92  -1
   3 -10  26 -595.21 1139.08   1
   3  10 -26 -1586.2 1167.00   1
  -3 -10  26  448.30 926.220   1
   3 -10  27  773.68 1141.08   1
   3  10 -27 1645.56 1231.30   1
  -3 -10  27  526.92 956.131   1
   3  11   0 7811.56 2082.75   1
  -3 -11   0 7153.53 1658.52   1
   3 -11   0 4170.48 1277.17   1
  -3  11   0 5917.24 1613.66   1
   3 -11   1 5992.02 1439.18   1
  -3  11   1 3580.26 1604.19   1
   3  11  -1 7078.76 1709.37   1
  -3 -11  -1 3117.15 1712.36   1
   3  11   1 7143.56 2216.35   1
  -3 -11   1 4210.86 1354.44   1
   3 -11  -1 5099.70 1379.36   1
  -3  11  -1 3648.05 1462.61   1
   3 -11   2 7686.93 1460.62   1
  -3  11   2 5827.51 1945.66   1
   3  11  -2 8668.98 1640.58   1
  -3 -11   2 6839.47 1305.08   1
   3 -11  -2 9421.73 1981.55   1
  -3  11  -2  11052. 1788.13   1
   3 -11   3  10818. 1752.74   1
  -3  11   3 5044.86 2009.47   1
   3  11  -3 8170.48 1582.25   1
  -3 -11   3 8449.64 1506.98   1
   3 -11  -3 3541.87 1637.09   1
  -3  11  -3  10763. 1858.42   1
   3 -11   4 7323.02 1437.69   1
  -3  11   4 4598.70 1924.23   1
   3  11  -4 2573.28 1291.62   1
  -3 -11   4 6674.97 1402.79   1
   3 -11  -4 2570.79 1424.23   1
   3 -11   5  10454. 1705.38   1
  -3  11   5 3134.09 2131.60   1
  -3 -11   5 6071.78 1251.74   1
   3 -11  -5 7487.53 2033.90   1
  -3  11  -5  10194. 1891.32   1
   3 -11   6  25493. 3230.31   1
  -3  11   6  39138. 5134.59   1
   3  11  -6  30449. 3688.43   1
  -3 -11   6  27074. 3261.71   1
   3 -11  -6  36107. 4680.95   1
  -3  11  -6  32228. 4006.48   1
   3 -11   7  26386. 3303.09   1
  -3  11   7  24297. 3694.91   1
   3  11  -7  30972. 3678.96   1
  -3 -11   7  22622. 2753.74   1
   3 -11  -7  24457. 3468.09   1
  -3  11  -7  24018. 3163.51   1
  -3  11   8  10947. 2692.92   1
   3  11  -8 7951.14 1376.37   1
  -3 -11   8 8803.58 1315.05   1
   3 -11  -8  12512. 2422.23   1
  -3  11  -8  15055. 2239.78   1
   3 -11   9 2066.30  999.50   1
  -3  11   9  478.51 2727.81   1
   3  11  -9 1674.97 943.170   1
  -3 -11   9 3239.28 824.027   1
   3 -11  -9  -54.79 1858.42   1
  -3  11  -9 1039.88 1196.41   1
   3 -11  10 3916.25 1171.98   1
  -3  11  10  10115. 3213.36   1
   3  11 -10 4983.05 1145.06   1
  -3 -11  10 4136.09 924.725   1
   3 -11 -10 5443.66 2199.90   1
  -3  11 -10 1816.55 1204.88   1
   3 -11  11  11914. 1875.87   1
  -3  11  11 8868.39 3269.69   1
   3  11 -11  11341. 1684.94   1
  -3 -11  11  12408. 1686.94   1
   3 -11 -11  13250. 2919.74   1
  -3  11 -11  10723. 1914.26   1
   3 -11  12 2336.49 1092.22   1
  -3  11  12 3952.64 3812.06   1
   3  11 -12 4950.64 1238.78   1
  -3 -11  12 2330.01 790.627   1
   3 -11 -12 3942.17 2604.68   1
  -3  11 -12 2866.90 1333.00   1
   3 -11  13 3386.34 1187.94   1
  -3  11  13  10359. 4141.57   1
   3  11 -13 4591.72 1301.10   1
  -3 -11  13 4504.48 938.185   1
   3 -11 -13 3157.03 2868.39   1
  -3  11 -13 3725.82 1641.57   1
   3 -11  14 1701.89 960.119   1
  -3  11  14 3380.36 3732.80   1
   3  11 -14 1052.84 1044.86   1
  -3 -11  14 1653.54 799.102   1
   3 -11 -14  922.23 2577.76   1
  -3  11 -14 3917.74 1655.03   1
   3 -11  15 3042.37 1116.15   1
   3  11 -15 3837.48 1214.36   1
  -3 -11  15 3383.84 857.427   1
   3 -11 -15 1379.86 2333.00   1
  -3  11 -15 4795.11 1766.70   1
   3 -11  16 2670.49 1071.29   1
   3  11 -16 2520.93 1084.74   1
  -3 -11  16 2566.30 736.290   1
  -3  11 -16 4995.01 1548.35   1
   3 -11  17 1478.06 923.229   1
   3  11 -17  781.65 1033.40   1
  -3 -11  17 2293.62 750.249   1
  -3  11 -17  172.48 1406.78   1
   3 -11  18 1900.80 1018.94   1
   3  11 -18  634.60 1068.79   1
  -3 -11  18 1882.85 720.837   1
  -3  11 -18 2258.22 1406.28   1
   3 -11  19 1620.14 974.575   1
   3  11 -19 1180.46 1176.47   1
  -3 -11  19  969.59 674.476   1
  -3  11 -19 1429.21 1532.40   1
   3 -11  20  325.72 1014.95   1
   3  11 -20  454.79 1146.06   1
  -3 -11  20 1180.46 724.825   1
  -3  11 -20 -308.77 1351.94   1
   3 -11  21  268.79 1001.49  -1
   3  11 -21 1245.76 1215.85  -1
  -3 -11  21 1254.24 719.840  -1
  -3  11 -21 1677.47 1417.75  -1
   3 -11  22 -474.28 988.533  -1
   3  11 -22 -246.81 1140.58  -1
  -3 -11  22 -268.44 744.266  -1
  -3  11 -22  954.14 1366.90  -1
   3 -11  23  535.39 1110.67   1
   3  11 -23 1302.59 1104.68   1
  -3 -11  23 1776.17 912.262   1
  -3  11 -23  617.15 1494.51   1
   3 -11  24 -548.85 1113.66   1
   3  11 -24  150.30 1121.63   1
  -3 -11  24 1112.66 879.859   1
  -3  11 -24 1023.93 1509.47   1
   3 -11  25   97.81 1162.51   1
   3  11 -25 -690.93 1122.13   1
  -3 -11  25 1555.83 922.731   1
   3 -11  26  892.82 1152.04   1
   3  11 -26 1560.82 1067.80   1
  -3 -11  26  294.82 984.545   1
   3 -11  27 -984.05 1061.32  -1
  -3 -11  27  -20.30 916.749  -1
   3  12   0 4800.59 1857.43   1
  -3 -12   0 5543.36 1577.77   1
   3 -12   0 3213.86 1373.38   1
  -3  12   0 1506.98 1478.56   1
   3 -12   1 6360.91 1583.25   1
  -3  12   1 9670.98 2159.02   1
  -3 -12  -1  11166. 2347.95   1
   3  12   1 2585.74 2344.46   1
  -3 -12   1 8833.49 1645.06   1
   3 -12  -1  11545. 2104.68   1
   3 -12   2 4730.80 1317.05   1
  -3  12   2 5842.47 1796.61   1
   3  12  -2 6829.50 1513.46   1
  -3 -12  -2 9381.84 2391.32   1
   3  12   2 1361.91 2052.34   1
  -3 -12   2 8494.51 1551.34   1
   3 -12  -2 4298.60 1420.24   1
  -3  12  -2 5528.41 1534.40   1
   3 -12   3 -256.48 1068.79   1
  -3  12   3 3630.11 1939.18   1
   3  12  -3 1323.53 1262.21   1
  -3 -12   3 2326.52 1167.50   1
   3 -12  -3 3031.90 1676.97   1
  -3  12  -3 1089.23 1268.19   1
   3 -12   4 6829.50 1572.78   1
  -3  12   4 7377.86 2320.04   1
   3  12  -4 8963.10 1856.43   1
  -3 -12   4 9411.76 1727.81   1
   3 -12  -4 5672.98 1940.18   1
  -3  12  -4  12318. 2066.30   1
   3 -12   5  15513. 2279.16   1
  -3  12   5  19496. 3397.80   1
   3  12  -5  16820. 2453.14   1
  -3 -12   5  17024. 2342.97   1
   3 -12  -5  14477. 2628.61   1
  -3  12  -5  17647. 2553.34   1
   3 -12   6 9551.34 1708.87   1
  -3  12   6  13988. 2907.28   1
   3  12  -6  11864. 1959.62   1
  -3 -12   6  18001. 2354.43   1
   3 -12  -6  11894. 2338.48   1
  -3  12  -6  15862. 2446.16   1
   3 -12   7  15164. 2217.35   1
  -3  12   7  13634. 3016.45   1
   3  12  -7  24257. 3055.83   1
  -3 -12   7  17418. 2289.13   1
   3 -12  -7  16316. 2836.99   1
  -3  12  -7  14327. 2291.62   1
   3 -12   8 8973.07 1559.82   1
  -3  12   8  13051. 3142.57   1
   3  12  -8 8509.46 1532.90   1
  -3 -12   8  11132. 1559.82   1
   3 -12  -8  14506. 2773.68   1
  -3  12  -8 9461.61 1831.01   1
   3 -12   9 1063.81 986.539   1
  -3  12   9 -1317.5 2723.33   1
   3  12  -9 2471.58 1082.25   1
  -3 -12   9 1285.64 667.497   1
   3 -12  -9 6226.31 2412.76   1
  -3  12  -9  677.97 1138.08   1
   3 -12  10  16311. 2309.57   1
  -3  12  10 7377.86 3360.91   1
  -3 -12  10  11246. 1566.80   1
   3 -12 -10  12423. 2871.88   1
  -3  12 -10 8320.03 1684.94   1
   3 -12  11  12124. 1905.28   1
  -3  12  11 9336.98 3458.62   1
  -3 -12  11 7647.05 1192.92   1
   3 -12 -11  15120. 3304.58   1
  -3  12 -11  11496. 1980.06   1
   3 -12  12 4771.18 1235.29  -1
  -3  12  12 6470.58 3238.78  -1
   3  12 -12 3636.59 1118.14  -1
  -3 -12  12 3254.23 821.535  -1
   3 -12 -12 5942.17 2612.16  -1
  -3  12 -12 7711.86 1856.93  -1
   3 -12  13 2153.04 992.521   1
  -3  12  13  13624. 4049.85   1
   3  12 -13 2038.38 1109.17   1
  -3 -12  13 1726.82 773.180   1
   3 -12 -13 4306.08 2540.88   1
  -3  12 -13 1584.25 1370.39   1
   3 -12  14  655.03 842.472   1
  -3  12  14 -941.67 3381.85   1
   3  12 -14 3141.07 1296.61   1
  -3 -12  14 1191.42 702.392   1
   3 -12 -14 2257.23 2660.02   1
  -3  12 -14 1501.00 1418.24   1
   3 -12  15 1723.33 1013.46   1
  -3  12  15 2840.48 2828.01   1
   3  12 -15 1081.26 1132.60   1
  -3 -12  15 3144.56 844.964   1
   3 -12 -15 1897.80 2311.56   1
  -3  12 -15 2380.36 1443.17   1
   3 -12  16 2424.22 976.569   1
   3  12 -16 2394.31 1022.93   1
  -3 -12  16 2103.19 737.287   1
   3 -12 -16 7203.38 1957.63   1
  -3  12 -16 2685.94 1382.35   1
   3 -12  17 1678.96 892.821   1
   3  12 -17 2191.92 960.119   1
  -3 -12  17 5623.12 1021.93   1
  -3  12 -17 1565.30 1465.60   1
   3 -12  18  437.14 917.247   1
   3  12 -18  350.60 1108.17   1
  -3 -12  18 1365.90 721.335   1
  -3  12 -18 -1612.7 1360.42   1
   3 -12  19 2402.79 1011.46   1
   3  12 -19 2688.43 1174.48   1
  -3 -12  19 1553.84 733.299   1
  -3  12 -19 1614.65 1419.74   1
   3 -12  20    8.04 969.092   1
   3  12 -20  482.65 1051.34   1
  -3 -12  20  514.46 698.404   1
  -3  12 -20 -445.86 1509.97   1
   3 -12  21 -736.79 1068.79   1
   3  12 -21  969.09 1097.21   1
  -3 -12  21 1803.09 793.120   1
  -3  12 -21 -304.84 1540.88   1
   3 -12  22 2970.09 1178.96   1
   3  12 -22  658.03 1151.05   1
  -3 -12  22  438.63 735.293   1
  -3  12 -22 2484.54 1563.81   1
   3 -12  23 1869.39 1008.47   1
   3  12 -23  661.02 1157.03   1
  -3 -12  23  419.19 812.063   1
  -3  12 -23  969.59 1590.73   1
   3 -12  24 1502.49 1184.94  -1
   3  12 -24 -307.58 1115.65  -1
  -3 -12  24 -485.84 897.307  -1
   3 -12  25 -574.78 1127.12   1
   3  12 -25   90.68 1068.79   1
  -3 -12  25  682.45 883.848   1
   3 -12  26 -667.50 1167.50   1
  -3 -12  26 1452.14 909.770   1
   3  13   0 -1201.4 1684.45  -1
  -3 -13   0 1569.29 1424.72  -1
   3 -13   0 -1086.7 1296.61  -1
  -3  13   0 1177.96 1558.82  -1
   3 -13   1 5483.54 1485.54   1
  -3  13   1 9202.38 2052.84   1
   3  13  -1 7522.42 2214.35   1
  -3 -13  -1 6465.60 1879.86   1
   3  13   1 6824.52 2604.68   1
  -3 -13   1 7387.83 1757.23   1
   3 -13  -1  12597. 2155.53   1
  -3  13  -1 6251.24 1856.43   1
   3 -13   2 2599.70 1269.69   1
  -3  13   2  846.96 2000.50   1
   3  13  -2 3240.77 1721.83   1
  -3 -13  -2 4515.95 2160.02   1
   3  13   2  664.01 2669.49   1
  -3 -13   2 9037.88 1805.08   1
   3 -13  -2 2068.79 1522.43   1
  -3  13  -2 2064.80 1501.49   1
   3 -13   3  14646. 2229.81   1
  -3  13   3  11745. 2457.13   1
   3  13  -3 7961.11 1993.52   1
  -3 -13  -3 8524.42 2439.18   1
  -3 -13   3 8614.15 1696.41   1
   3 -13  -3 8783.64 2123.63   1
  -3  13  -3  12622. 2190.93   1
   3 -13   4 6151.54 1428.21   1
  -3  13   4 6605.18 2309.07   1
   3  13  -4 6301.09 1830.51   1
  -3 -13   4 4123.13 1387.84   1
   3 -13  -4 3794.61 1850.45   1
  -3  13  -4 4014.45 1537.39   1
   3 -13   5 1335.49 894.316   1
  -3  13   5 1536.39 2151.54   1
   3  13  -5  556.33 1389.33   1
  -3 -13   5  506.48 1025.42   1
   3 -13  -5 3377.36 1731.80   1
  -3  13  -5 2307.08 1374.87   1
   3 -13   6 7502.48 1501.49   1
  -3  13   6 6819.53 2266.20   1
   3  13  -6 4847.95 1505.48   1
  -3 -13   6 6141.57 1265.20   1
   3 -13  -6 7038.88 1951.64   1
  -3  13  -6 4918.74 1611.16   1
   3 -13   7 8424.72 1595.71   1
  -3  13   7 6595.21 2730.80   1
   3  13  -7 5623.12 1381.35   1
  -3 -13   7 6635.09 1289.63   1
   3 -13  -7 6485.54 2005.98   1
  -3  13  -7 3715.85 1431.20   1
   3 -13   8 4424.22 1186.44   1
  -3  13   8 3169.99 2633.60   1
   3  13  -8 4340.97 1225.32   1
  -3 -13   8 2967.59 869.890   1
   3 -13  -8 3565.80 1904.78   1
  -3  13  -8 3760.22 1478.56   1
   3 -13   9  361.86 885.842   1
  -3  13   9 3451.14 2652.04   1
   3  13  -9  839.98 1042.87   1
  -3 -13   9  402.04 663.010   1
   3 -13  -9 3117.64 1976.57   1
  -3  13  -9 1703.39 1304.09   1
   3 -13  10 8614.15 1513.46   1
  -3  13  10 3665.50 2777.66   1
   3  13 -10 6605.18 1476.07   1
  -3 -13  10 5418.74 1058.32   1
   3 -13 -10  762.21 1981.05   1
  -3  13 -10 8619.13 1777.17   1
   3 -13  11 8559.31 1537.88   1
  -3  13  11 5842.47 2734.79   1
   3  13 -11 6914.25 1427.22   1
  -3 -13  11  11261. 1615.15   1
   3 -13 -11 8075.76 2485.54   1
  -3  13 -11 8080.75 1738.28   1
   3 -13  12  10324. 1703.39   1
  -3  13  12 7372.87 2798.60   1
   3  13 -12  10414. 1706.38   1
  -3 -13  12 7328.01 1176.47   1
   3 -13 -12 5767.69 2321.53   1
  -3  13 -12 9227.31 1780.66   1
   3 -13  13 3027.91 1043.37   1
  -3  13  13 5284.14 2789.13   1
   3  13 -13 5304.08 1197.41   1
  -3 -13  13 2363.41 801.594   1
   3 -13 -13 2030.41 2020.94   1
   3 -13  14  346.91 829.012   1
  -3  13  14 3827.51 2598.20   1
   3  13 -14 -179.96 1061.32   1
  -3 -13  14 1917.25 771.684   1
   3 -13 -14 2902.29 1986.04   1
  -3  13 -14  317.35 1267.20   1
   3 -13  15  809.57 879.859   1
  -3  13  15 1666.50 2624.62   1
   3  13 -15 1772.18 1023.43   1
  -3 -13  15 1302.09 715.353   1
   3 -13 -15  242.57 1829.01   1
  -3  13 -15 1553.84 1277.17   1
   3 -13  16  878.36 961.614   1
   3  13 -16 2481.55 1191.42   1
  -3 -13  16 1605.18 773.180   1
   3 -13 -16 2954.13 1696.41   1
  -3  13 -16 -113.16 1374.38   1
   3 -13  17  531.90 914.755   1
   3  13 -17 -816.55 1118.14   1
  -3 -13  17 3108.17 861.913   1
  -3  13 -17  369.74 1535.39   1
   3 -13  18 -107.48 986.539   1
   3  13 -18  423.83 1034.89   1
  -3 -13  18  759.72 739.780   1
  -3  13 -18  875.37 1468.09   1
   3 -13  19 1184.94 1033.90   1
   3  13 -19 1231.30 1051.34   1
  -3 -13  19   40.28 660.518   1
  -3  13 -19 1120.14 1416.25   1
   3 -13  20 -771.19 1009.97   1
   3  13 -20 -264.86 1076.77   1
  -3 -13  20 1076.27 745.263   1
  -3  13 -20 1150.55 1485.04   1
   3 -13  21  995.51 1157.03   1
   3  13 -21  913.76 1129.11   1
  -3 -13  21  924.72 794.615   1
  -3  13 -21 -151.89 1416.25   1
   3 -13  22 1348.95 1113.16   1
   3  13 -22 -574.28 987.038   1
  -3 -13  22  862.91 839.979   1
   3 -13  23 -189.28 1034.40   1
   3  13 -23 -303.49 1119.14   1
  -3 -13  23  432.45 861.415   1
   3 -13  24  403.64 1063.81   1
   3  13 -24 -980.56 1144.57   1
  -3 -13  24  878.86 821.535   1
  -3 -13  25 1606.68 876.370   1
   3  14   0 3103.19 2204.88   1
  -3 -14   0 1751.74 1588.23   1
   3 -14   0 1613.16 1290.13   1
  -3  14   0  -79.41 1674.97   1
   3 -14   1 3921.23 1447.16   1
  -3  14   1 2216.85 1847.46   1
   3  14  -1 3312.06 2241.27   1
  -3 -14  -1 1761.71 1541.87   1
   3  14   1 6445.66 2629.61   1
  -3 -14   1 2285.64 1583.25   1
   3 -14  -1 4312.56 1503.99   1
  -3  14  -1 4006.48 1624.62   1
   3 -14   2 6350.94 1584.25   1
  -3  14   2 5722.83 2002.49   1
   3  14  -2 7178.46 2266.70   1
  -3 -14  -2 4038.88 1812.06   1
   3  14   2 7273.17 3336.99   1
  -3 -14   2 4813.55 1471.58   1
   3 -14  -2 6151.54 1702.39   1
  -3  14  -2 5498.50 1688.93   1
   3 -14   3 2233.80 1243.27   1
  -3  14   3  530.91 1910.77   1
   3  14  -3 -187.19 1606.68   1
  -3 -14  -3 -2259.2 2276.67   1
   3  14   3 2073.78 3158.02   1
  -3 -14   3 1735.29 1046.36   1
   3 -14  -3  249.15 1366.40   1
  -3  14  -3 1926.22 1433.20   1
   3 -14   4 3497.01 1270.69   1
  -3  14   4 8180.45 2384.34   1
   3  14  -4 2820.54 1735.29   1
  -3 -14  -4 5004.98 2232.30   1
  -3 -14   4 4980.55 1362.41   1
   3 -14  -4 4344.96 1699.40   1
  -3  14  -4 4869.39 1605.68   1
   3 -14   5  12488. 1958.12   1
  -3  14   5  11545. 2694.41   1
   3  14  -5 8150.54 1844.96   1
  -3 -14   5  14282. 2047.36   1
   3 -14  -5  16371. 2620.64   1
  -3  14  -5  17871. 2723.33   1
   3 -14   6 5473.57 1394.81   1
  -3  14   6 5757.72 2285.14   1
   3  14  -6 7452.63 1779.66   1
  -3 -14   6 4102.69 1091.72   1
   3 -14  -6 7542.37 1888.83   1
  -3  14  -6 4911.26 1684.45   1
   3 -14   7  735.29 876.370   1
  -3  14   7  935.19 1870.39   1
   3  14  -7 1572.28 1400.80   1
  -3 -14   7 2619.64 1080.26   1
   3 -14  -7  -39.55 1456.13   1
  -3  14  -7 1725.82 1476.07   1
   3 -14   8  540.88 873.379   1
  -3  14   8 1065.30 2155.03   1
   3  14  -8 1036.39 1325.52   1
  -3 -14   8 1149.55 873.379   1
   3 -14  -8 3054.83 1681.95   1
  -3  14  -8  401.50 1417.25   1
   3 -14   9 1942.67 858.424   1
  -3  14   9 -359.27 2279.16   1
   3  14  -9 2108.67 1292.12   1
  -3 -14   9   42.29 695.912   1
   3 -14  -9 -459.52 1501.99   1
  -3  14  -9  628.12 1377.86   1
   3 -14  10 2577.76 1038.88   1
  -3  14  10 4831.50 2385.34   1
   3  14 -10 2310.57 1245.76   1
  -3 -14  10 5039.88 976.071   1
   3 -14 -10  694.91 1660.52   1
  -3  14 -10 2881.85 1378.86   1
   3 -14  11 8030.90 1432.20   1
  -3  14  11 4901.79 2306.08   1
   3  14 -11 4383.84 1196.41   1
  -3 -14  11 4624.12 997.008   1
   3 -14 -11 2209.37 1720.84   1
  -3  14 -11 4572.78 1503.49   1
   3 -14  12 3360.91 1058.32   1
  -3  14  12  439.23 2314.55   1
   3  14 -12 4414.75 1289.13   1
  -3 -14  12 3330.01 912.761   1
   3 -14 -12 2875.37 1717.35   1
  -3  14 -12 1497.51 1300.60   1
   3 -14  13 1453.14 914.256   1
  -3  14  13 -244.17 2025.42   1
   3  14 -13 1123.63 1092.22   1
  -3 -14  13 1437.69 746.759   1
   3 -14 -13 -587.74 1634.59   1
  -3  14 -13  750.75 1261.71   1
   3 -14  14  778.16 842.472   1
  -3  14  14 -395.01 2209.37   1
   3  14 -14 -374.18 1087.24   1
  -3 -14  14 2464.11 830.508   1
   3 -14 -14 -491.62 1504.98   1
  -3  14 -14 -739.28 1287.64   1
   3 -14  15  721.34 900.797   1
  -3  14  15 -1445.7 2144.56   1
   3  14 -15  870.39 1007.48   1
  -3 -14  15 -257.63 705.383   1
   3 -14 -15   -9.76 1579.76   1
  -3  14 -15  590.73 1313.56   1
   3 -14  16 2929.71 1092.72   1
  -3  14  16 2115.65 1999.00   1
   3  14 -16 1905.78 1241.27   1
  -3 -14  16 1923.73 811.565   1
   3 -14 -16 2882.85 1532.90   1
  -3  14 -16 3740.77 1427.72   1
   3 -14  17 1214.85 982.053   1
   3  14 -17 1861.91 1197.41   1
  -3 -14  17 2746.76 863.409   1
   3 -14 -17  646.56 1081.26   1
  -3  14 -17 1417.25 1398.30   1
   3 -14  18  105.78 1006.48   1
   3  14 -18  -10.21 1012.46   1
  -3 -14  18 1797.61 797.108   1
  -3  14 -18  750.75 1342.97   1
   3 -14  19  642.57 912.761   1
   3  14 -19 1526.42 956.131   1
  -3 -14  19 -569.79 754.735   1
  -3  14 -19 -179.26 1414.75   1
   3 -14  20 -494.37 972.083   1
   3  14 -20 1316.55 953.140   1
  -3 -14  20  570.79 798.105   1
  -3  14 -20  -30.77 1478.56   1
   3 -14  21 -339.93 1002.49   1
   3  14 -21  474.83 934.196   1
  -3 -14  21 1342.47 861.913   1
   3 -14  22 -245.96 982.551   1
   3  14 -22  207.18 1050.35   1
  -3 -14  22  171.63 811.066   1
   3 -14  23 -115.60 1015.45   1
  -3 -14  23  272.58 791.126   1
  -3 -14  24  320.69 853.439   1
   3  15   0  848.45 2141.07   1
  -3 -15   0 1034.40 1376.37   1
   3 -15   0   48.78 1298.60   1
  -3  15   0  939.18 1591.72   1
   3 -15   1 4189.93 1544.37   1
  -3  15   1 2493.52 1866.40   1
   3  15  -1 5034.89 1986.04   1
  -3 -15  -1 5603.19 1733.30   1
   3  15   1 -163.31 2168.99   1
  -3 -15   1 6924.22 1555.83   1
   3 -15  -1 2968.59 1459.12   1
  -3  15  -1 2119.14 1710.87   1
   3 -15   2 -1101.7 1208.87   1
  -3  15   2 2885.84 1781.65   1
   3  15  -2 2509.97 1714.85   1
  -3 -15  -2 4859.92 1744.27   1
   3  15   2 -1364.4 2660.52   1
  -3 -15   2 2648.55 1170.49   1
   3 -15  -2 3005.98 1449.65   1
  -3  15  -2 2324.03 1801.59   1
   3 -15   3 4861.41 1321.53   1
  -3  15   3 6709.86 2239.28   1
   3  15  -3 5034.89 1828.01   1
  -3 -15  -3 3655.03 1975.07   1
   3  15   3 3656.53 3008.97   1
  -3 -15   3 5583.24 1386.84   1
   3 -15  -3 5269.19 1612.66   1
  -3  15  -3 7886.33 1953.14   1
   3 -15   4 5124.62 1305.58   1
  -3  15   4 4535.39 2214.35   1
   3  15  -4 1093.72 1754.24   1
  -3 -15  -4 1245.26 2119.64   1
   3  15   4 1596.71 2884.84   1
  -3 -15   4 2634.09 1203.39   1
   3 -15  -4 3805.08 1643.57   1
  -3  15  -4  727.32 1497.01   1
   3 -15   5 7492.52 1474.57   1
  -3  15   5 5099.70 2315.55   1
   3  15  -5 9122.62 2071.78   1
  -3 -15   5 7038.88 1359.92   1
   3 -15  -5 6126.61 1805.58   1
  -3  15  -5 7627.11 1820.04   1
   3 -15   6 3795.11 1194.91   1
  -3  15   6 2906.28 2135.59   1
   3  15  -6 2971.08 1528.91   1
  -3 -15   6 3429.71 1053.84   1
   3 -15  -6 3771.18 1491.03   1
  -3  15  -6 5857.42 1706.88   1
   3 -15   7  855.93 970.089  -1
  -3  15   7 3056.83 2152.54  -1
[truncated: 234,881 more chars]
